# Supplementary material for: Comparative analysis of whole exome sequencing kits for the canine genome
Source: PLoS One. 2024 Nov 4;19(11):e0312203. doi: 10.1371/journal.pone.0312203 (PMC11534239; doi:10.1371/journal.pone.0312203)
Supplement: S1 Table — (XLSX) [file pone.0312203.s002.xlsx]

## Sheet: Sheet1
experiment information
	twist	SSXT(fast)	SSXT(O/N)	SSXT
Bl1	Bl1	Bl1	Bl1
Bl2	Bl2	Bl2	Bl2
Sw1	Sw1	Sw1	Sw1
Sw2	Sw2	Sw2	Sw2
Sw3	Sw3	Sw3	Sw3	Sw3
Sw4	Sw4	Sw4	Sw4
Sw5	Sw5	Sw5	Sw5
Sw6	Sw6	Sw6	Sw6
Bl7				Bl7
Bl: Blood, Sw: Swab
sample information
3 Beagle(#1, #2, #7), 1 Bichon Frise(#3), 1 Mix(#4), 1 Maltese(#5), 1 Welsh Corgi(#6)
sequencing name	breed	Origin	sample name
Bl1	Beagle	Blood	Beagle #1
Bl2	Beagle	Blood	Beagle #2
Sw1	Beagle	Buccal Swab	Beagle #1
Sw2	Beagle	Buccal Swab	Beagle #2
Sw3	Bichon Frise	Buccal Swab	Bichon Frise #3
Sw4	Mix	Buccal Swab	Mix #4
Sw5	Maltese	Buccal Swab	Maltese #5
Sw6	Welsh Corgi	Buccal Swab	Welsh Corgi #6
Bl7	Beagle	Blood	Beagle #7
Bl: Blood, Sw: Swab
