# Supplementary material for: Comparative analysis of whole exome sequencing kits for the canine genome
Source: PLoS One. 2024 Nov 4;19(11):e0312203. doi: 10.1371/journal.pone.0312203 (PMC11534239; doi:10.1371/journal.pone.0312203)
Supplement: S2 Table — (XLSX) [file pone.0312203.s003.xlsx]

## Sheet: Sheet1
rmdup results
Kit	Sample	Total bases	Total reads	GC(%)	total	duplicates	% duplicates	mapped	properly paired	%mapped	%properly paired	read1	read2
Twist	Bl1	3325578398	22023698	51.3	25480719	2862659	0.112346	25429941	21721552	0.998	0.9863	11011849	11011849
	Bl2	3276914118	21701418	51.9	20815671	2269837	0.109045	20769398	17737376	0.9978	0.9854	8999928	8999928
	Sw1	3586351472	23750672	51.6	18526624	2259728	0.121972	18464436	15769870	0.9966	0.9849	8005580	8005580
	Sw2	2540185118	16822418	51.9	19412891	2590473	0.133441	19355740	16576518	0.9971	0.9854	8411209	8411209
	Sw3	1979906262	13111962	52.5	15230946	1292735	0.0848756	15191380	12913950	0.9974	0.9849	6555981	6555981
	Sw4	3253446906	21546006	51.2	20075746	2178028	0.108491	20008207	17104305	0.9966	0.9855	8678100	8678099
	Sw5	2211200512	14643712	52.1	16923335	1744894	0.103106	16830182	14389856	0.9945	0.9827	7321856	7321856
	Sw6	3335484904	22089304	51.7	19869151	2654250	0.133586	19775227	16828681	0.9953	0.9828	8561587	8561586
SSXT	Sw3	4203149326	27835426	49.5	31400722	5124550	0.163198	31323341	27858844	99.7536	98.59	14129051	14129051
	Bl7	4266973402	28258102	50.2	30705851	4945476	0.16106	30660033	27524512	99.8508	98.88	13917713	13917713
SSXT (Fast)	Bl1	4112562916	27235516	48.1	29847588	5522713	0.18503	29820417	26850084	99.909	98.58	13617758	13617758
	Bl2	4022052006	26636106	48.1	29391808	5434565	0.184901	29365322	26228672	99.9099	98.47	13318053	13318053
	Sw1	3998714956	26481556	48.8	29264453	5549686	0.189639	29195186	26078910	99.7633	98.48	13240778	13240778
	Sw2	4297289370	28458870	48.5	31088807	6746581	0.21701	31040920	28064598	99.846	98.61	14229435	14229435
	Sw3	4039310702	26750402	48.9	29502332	5555194	0.188297	29467809	26373320	99.883	98.59	13375201	13375201
	Sw4	4241930052	28092252	48.6	30766479	6000422	0.195031	30701328	27710766	99.7882	98.64	14046126	14046126
	Sw5	4237211604	28061004	48.4	30813553	7426160	0.241003	30671870	27607210	99.5402	98.38	14030502	14030502
	Sw6	4245460734	28115634	48.6	30657348	7122564	0.232328	30528484	27562226	99.5797	98.03	14057817	14057817
SSXT(O/N)	Bl1	3794375112	25128312	49.7	25128312	2042207	0.0812712	27859200	24649692	0.9983	0.981	12564156	12564156
	Bl2	3626670284	24017684	49.5	26878669	2040360	0.07591	26838004	23574156	0.9985	0.9815	12008842	12008842
	Sw1	3665844818	24277118	50.6	27058014	1893099	0.0699644	27001641	23806602	0.9979	0.9806	12138559	12138559
	Sw2	3523921126	23337226	49.3	26316718	1689865	0.0642126	26263171	22627770	0.998	0.9696	11668613	11668613
	Sw3	3743575390	24791890	50.7	27787717	1755797	0.0631861	27737591	24287352	0.9982	0.9796	12395945	12395945
	Sw4	3854992250	25529750	50.3	28269587	2162790	0.0765059	28214067	25121056	0.998	0.984	12764875	12764875
	Sw5	3656562546	24215646	51	27141758	2355871	0.0867988	27066200	23781816	0.9972	0.9821	12107823	12107823
	Sw6	3790291770	25101270	50.4	28008165	2180370	0.0778477	27920478	24537556	0.9969	0.9775	12550635	12550635
