# Supplementary material for: Comparative analysis of whole exome sequencing kits for the canine genome
Source: PLoS One. 2024 Nov 4;19(11):e0312203. doi: 10.1371/journal.pone.0312203 (PMC11534239; doi:10.1371/journal.pone.0312203)
Supplement: S3 Table — (XLSX) [file pone.0312203.s004.xlsx]

## Sheet: Sheet1
HsMetrics results
	##	METRICS	CLASS	picard.analysis.directed.HsMetrics
Kit	sample	GENOME_SIZE	BAIT_TERRITORY	TARGET_TERRITORY	BAIT_DESIGN_EFFICIENCY	TOTAL_READS	PF_READS	PF_UNIQUE_READS	PCT_PF_READS	PCT_PF_UQ_READS	PF_UQ_READS_ALIGNED	PCT_PF_UQ_READS_ALIGNED	PF_UQ_BASES_ALIGNED	ON_BAIT_BASES	NEAR_BAIT_BASES	OFF_BAIT_BASES	ON_TARGET_BASES	PCT_SELECTED_BASES	PCT_OFF_BAIT	ON_BAIT_VS_SELECTED	MEAN_BAIT_COVERAGE	MEAN_TARGET_COVERAGE	PCT_USABLE_BASES_ON_BAIT	PCT_USABLE_BASES_ON_TARGET	FOLD_ENRICHMENT	ZERO_CVG_TARGETS_PCT	FOLD_80_BASE_PENALTY	PCT_TARGET_BASES_2X	PCT_TARGET_BASES_10X
Twist	Bl1	2327650711	36332571	36332571	1	22023698	22023698	22023698	1	1	21392033	0.971319	3113936434	1750330477	1035211710	328394247	1750330477	0.89454	0.10546	0.628363	48.1752	48.4685	0.526324	0.526324	36.0107	0.00633	1.46874	0.990274	0.985116
	Bl2	2327650711	36332571	36332571	1	17999856	17999856	17999856	1	1	17494389	0.971918	2567114745	1395130199	908499502	263485044	1395130199	0.897361	0.102639	0.605623	38.3989	38.6266	0.513297	0.513297	34.817	0.006164	1.48564	0.990837	0.98164
	Sw1	2327650711	36332571	36332571	1	16011160	16011160	16011160	1	1	15534487	0.970229	2270695224	1229464733	805719071	235511420	1229464733	0.896282	0.103718	0.604105	33.8392	34.0518	0.50853	0.50853	34.688	0.006389	1.48051	0.990135	0.976497
	Sw2	2327650711	36332571	36332571	1	16822418	16822418	16822418	1	1	16330148	0.970737	2395409506	1290803370	852497469	252108667	1290803370	0.894753	0.105247	0.60225	35.5274	35.7408	0.508153	0.508153	34.5225	0.006271	1.4892	0.990794	0.979565
	Sw3	2327650711	36332571	36332571	1	13111962	13111962	13111962	1	1	12721210	0.970199	1866519513	1018555414	654317458	193646641	1018555414	0.896253	0.103747	0.608866	28.0342	28.2052	0.514446	0.514446	34.9602	0.006496	1.56696	0.990329	0.970094
	Sw4	2327650711	36332571	36332571	1	17356199	17356199	17356199	1	1	16806070	0.968304	2435367673	1342801171	820576475	271990027	1342801171	0.888317	0.111683	0.620697	36.9586	37.1837	0.512366	0.512366	35.3239	0.006359	1.43014	0.990226	0.982764
	Sw5	2327650711	36332571	36332571	1	14643712	14643712	14643712	1	1	14148623	0.966191	2057833629	1145040920	697793785	214998924	1145040920	0.895522	0.104478	0.621348	31.5155	31.7068	0.517837	0.517837	35.6478	0.006442	1.50985	0.990035	0.97171
	Sw6	2327650711	36332571	36332571	1	17123173	17123173	17123173	1	1	16577229	0.968117	2411573597	1332238416	823068439	256266742	1332238416	0.893735	0.106265	0.61812	36.6679	36.9019	0.515253	0.515253	35.3918	0.006462	1.47608	0.990092	0.979156
SSXT	Sw3	2327650711	43254712	43254712	1	28258102	28258102	23133552	1	0.818652	22947795	0.99197	3336499544	2507541150	572782668	256175726	2507541150	0.92322	0.07678	0.814051	57.9715	57.9975	0.587663	0.587663	40.4428	0.000738	1.99991	0.998083	0.978312
	Bl7	2327650711	43254712	43254712	1	27835426	27835426	22889950	1	0.822332	22753481	0.994038	3318023875	2480356892	588135472	249531511	2480356892	0.924795	0.075205	0.808331	57.343	57.3691	0.590119	0.590119	40.2271	0.000743	2.12478	0.997908	0.975364
SSXT (Fast)	Bl1	2327650711	43254712	43254712	1	27235516	27235516	21712803	1	0.797224	21603189	0.994952	3019219858	2381731678	501205356	136282824	2381731678	0.954862	0.045138	0.826148	55.0629	55.1227	0.579136	0.579136	42.4505	0.001683	2.50558	0.995847	0.953764
	Bl2	2327650711	43254712	43254712	1	26636106	26636106	21201541	1	0.79597	21092045	0.994835	2937853010	2317784770	481866820	138201420	2317784770	0.952958	0.047042	0.827883	53.5846	53.6404	0.576269	0.576269	42.4549	0.001688	2.4382	0.995519	0.948182
	Sw1	2327650711	43254712	43254712	1	26481556	26481556	20931870	1	0.790432	20758672	0.991726	2866771167	2284506771	445852436	136411960	2284506771	0.952416	0.047584	0.836706	52.8152	52.876	0.57131	0.57131	42.8829	0.001776	2.40346	0.995086	0.948302
	Sw2	2327650711	43254712	43254712	1	28458870	28458870	21712289	1	0.762936	21564620	0.993199	2976095835	2371582595	460726602	143786638	2371582595	0.951686	0.048314	0.837332	54.8283	54.8898	0.551879	0.551879	42.8821	0.001848	2.49499	0.995312	0.949269
	Sw3	2327650711	43254712	43254712	1	26750402	26750402	21195208	1	0.792332	21069301	0.99406	2915611188	2328423208	445329594	141858386	2328423208	0.951345	0.048655	0.839449	53.8305	53.8881	0.576441	0.576441	42.9751	0.001735	2.44946	0.995393	0.95085
	Sw4	2327650711	43254712	43254712	1	28092252	28092252	22091830	1	0.786403	21922358	0.992329	3027322688	2426556650	463271648	137494390	2426556650	0.954582	0.045418	0.839689	56.0992	56.155	0.572041	0.572041	43.1336	0.00158	2.44152	0.995743	0.954002
	Sw5	2327650711	43254712	43254712	1	28061004	28061004	20634844	1	0.735357	20364361	0.986892	2814043876	2230963389	443841256	139239231	2230963389	0.95052	0.04948	0.834066	51.5773	51.631	0.526517	0.526517	42.6625	0.001693	2.45862	0.994989	0.942743
	Sw6	2327650711	43254712	43254712	1	28115634	28115634	20993070	1	0.746669	20742136	0.988047	2889473822	2274747182	483448395	131278245	2274747182	0.954567	0.045433	0.824723	52.5896	52.6583	0.535807	0.535807	42.3642	0.002122	2.50754	0.994862	0.945609
SSXT(O/N)	Bl1	2327650711	43254712	43254712	1	25128312	25128312	23086105	1	0.918729	22945759	0.993921	3189338340	2465870382	561862444	161605514	2465870382	0.949329	0.050671	0.814428	57.0081	57.0453	0.649875	0.649875	41.6058	0.000976	2.11279	0.997734	0.974028
	Bl2	2327650711	43254712	43254712	1	24017684	24017684	21977324	1	0.915048	21843834	0.993926	3018395344	2343941452	518790402	155663490	2343941452	0.948428	0.051572	0.818778	54.1893	54.2202	0.646307	0.646307	41.7883	0.000929	2.08539	0.997599	0.970615
	Sw1	2327650711	43254712	43254712	1	24277118	24277118	22384019	1	0.922021	22229443	0.993094	3062674686	2389957006	517566657	155151023	2389957006	0.949341	0.050659	0.821991	55.2531	55.289	0.651953	0.651953	41.9927	0.000986	2.1265	0.997778	0.972867
	Sw2	2327650711	43254712	43254712	1	23337226	23337226	21647361	1	0.927589	21501965	0.993283	2991183910	2270629175	560619793	159934942	2270629175	0.946531	0.053469	0.801989	52.4944	52.5235	0.644347	0.644347	40.8496	0.000914	2.10094	0.997633	0.9699
	Sw3	2327650711	43254712	43254712	1	24791890	24791890	23036093	1	0.929179	22884816	0.993433	3192209336	2451930271	572931573	167347492	2451930271	0.947576	0.052424	0.810592	56.6859	56.7136	0.65497	0.65497	41.3334	0.000816	2.02549	0.997992	0.977011
	Sw4	2327650711	43254712	43254712	1	25529750	25529750	23366960	1	0.915284	23208382	0.993214	3195371463	2506696729	528154667	160520067	2506696729	0.949765	0.050235	0.82597	57.952	57.9812	0.650247	0.650247	42.2148	0.000769	2.07076	0.998006	0.977368
	Sw5	2327650711	43254712	43254712	1	24215646	24215646	21859775	1	0.902713	21684113	0.991964	3011446054	2326748512	533323107	151374435	2326748512	0.949734	0.050266	0.813528	53.7918	53.8173	0.636321	0.636321	41.5775	0.000785	2.06989	0.997933	0.972458
	Sw6	2327650711	43254712	43254712	1	25101270	25101270	22920900	1	0.913137	22729197	0.991636	3170927662	2429488930	577243587	164195145	2429488930	0.948219	0.051781	0.808016	56.167	56.1972	0.640977	0.640977	41.23	0.000878	2.08138	0.997942	0.97503
