# Supplementary material for: Comparative analysis of whole exome sequencing kits for the canine genome
Source: PLoS One. 2024 Nov 4;19(11):e0312203. doi: 10.1371/journal.pone.0312203 (PMC11534239; doi:10.1371/journal.pone.0312203)
Supplement: S4 Table — (XLSX) [file pone.0312203.s005.xlsx]

## Sheet: Sheet1
Varient calling results in sample "Bichon Frise #3"
twist	SSXT	SSXT(Fast)	SSXT (O/N)
chrM_381	chrM_7935	chrM_2400	chr1_3144
chrM_445	chr1_5892	chrM_2415	chr1_3566
chrM_1454	chr1_6051	chrM_3598	chr1_3626
chrM_1756	chr1_6098	chrM_4390	chr1_3627
chrM_2185	chr1_6378	chrM_4630	chr1_4553
chrM_2232	chr1_6395	chrM_7763	chr1_4587
chrM_2678	chr1_6400	chrM_10992	chr1_4689
chrM_2683	chr1_6566	chrM_11948	chr1_5926
chrM_2812	chr1_6577	chrM_16083	chr1_5950
chrM_2962	chr1_6582	chr1_1266	chr1_6015
chrM_3028	chr1_6605	chr1_1389	chr1_6022
chrM_3196	chr1_6796	chr1_1420	chr1_6397
chrM_3406	chr1_6803	chr1_1436	chr1_6400
chrM_3469	chr1_6843	chr1_2813	chr1_6455
chrM_3598	chr1_6851	chr1_2865	chr1_6456
chrM_4204	chr1_6912	chr1_2872	chr1_6471
chrM_4277	chr1_6924	chr1_2873	chr1_6517
chrM_4390	chr1_6927	chr1_2892	chr1_6526
chrM_4517	chr1_6956	chr1_3590	chr1_6566
chrM_4646	chr1_6987	chr1_3626	chr1_6577
chrM_5009	chr1_7107	chr1_3627	chr1_6582
chrM_5367	chr1_7150	chr1_3639	chr1_6843
chrM_5444	chr1_15048	chr1_4491	chr1_6924
chrM_6065	chr1_15896	chr1_4531	chr1_6956
chrM_6257	chr1_16068	chr1_4559	chr1_6987
chrM_6470	chr1_16099	chr1_4584	chr1_7050
chrM_6764	chr1_16107	chr1_4649	chr1_7095
chrM_7014	chr1_16150	chr1_4662	chr1_7096
chrM_8101	chr1_16183	chr1_4695	chr1_7117
chrM_8221	chr1_16840	chr1_4713	chr1_7126
chrM_8225	chr1_16845	chr1_4721	chr1_16068
chrM_8281	chr1_16959	chr1_5846	chr1_16107
chrM_8323	chr1_27993	chr1_6299	chr1_16838
chrM_8368	chr1_28188	chr1_6308	chr1_23706
chrM_8425	chr1_28839	chr1_6318	chr1_23720
chrM_8569	chr1_28880	chr1_6378	chr1_28188
chrM_8703	chr1_28928	chr1_6395	chr1_28245
chrM_8736	chr1_28932	chr1_6400	chr1_28308
chrM_8760	chr1_28945	chr1_6455	chr1_28781
chrM_8764	chr1_36869	chr1_6471	chr1_28883
chrM_8807	chr1_36892	chr1_6472	chr1_29281
chrM_8817	chr1_37332	chr1_6625	chr1_35536
chrM_8877	chr1_37395	chr1_6665	chr1_35620
chrM_8991	chr1_40438	chr1_6843	chr1_35624
chrM_9219	chr1_40442	chr1_6851	chr1_40438
chrM_9825	chr1_40444	chr1_6924	chr1_40442
chrM_9911	chr1_40466	chr1_6956	chr1_40444
chrM_10257	chr1_40483	chr1_6987	chr1_40483
chrM_10404	chr1_40488	chr1_7050	chr1_40488
chrM_10440	chr1_40503	chr1_7150	chr1_40503
chrM_10533	chr1_46232	chr1_15700	chr1_40509
chrM_10542	chr1_46458	chr1_15896	chr1_59764
chrM_10557	chr1_46709	chr1_16027	chr1_59788
chrM_10917	chr1_46767	chr1_16036	chr1_59840
chrM_10992	chr1_51073	chr1_16229	chr1_60374
chrM_11176	chr1_57083	chr1_23216	chr1_60451
chrM_11250	chr1_57096	chr1_23716	chr1_60488
chrM_11402	chr1_57100	chr1_23884	chr1_60494
chrM_11948	chr1_57104	chr1_23932	chr1_60535
chrM_11963	chr1_57114	chr1_28188	chr1_62513
chrM_12665	chr1_57127	chr1_28637	chr1_62522
chrM_12788	chr1_57133	chr1_30664	chr1_62546
chrM_12813	chr1_59873	chr1_30669	chr1_62570
chrM_13261	chr1_60443	chr1_30673	chr1_62578
chrM_13299	chr1_60451	chr1_30683	chr1_63587
chrM_13426	chr1_60455	chr1_30690	chr1_66147
chrM_13594	chr1_60483	chr1_30699	chr1_66182
chrM_13618	chr1_60488	chr1_30710	chr1_67431
chrM_13660	chr1_60494	chr1_30712	chr1_67447
chrM_13708	chr1_60535	chr1_30715	chr1_67454
chrM_13777	chr1_61750	chr1_30716	chr1_67495
chrM_14671	chr1_62489	chr1_31346	chr1_67498
chrM_14930	chr1_62491	chr1_35497	chr1_67548
chrM_15214	chr1_62564	chr1_35536	chr1_67873
chr1_321956	chr1_62570	chr1_35538	chr1_67895
chr1_363618	chr1_62669	chr1_35620	chr1_70109
chr1_439527	chr1_62764	chr1_39020	chr1_70115
chr1_602567	chr1_63389	chr1_39035	chr1_70197
chr1_604894	chr1_63405	chr1_40218	chr1_70217
chr1_699873	chr1_63556	chr1_46458	chr1_70263
chr1_800715	chr1_63604	chr1_51692	chr1_70266
chr1_805976	chr1_64693	chr1_55072	chr1_70278
chr1_828808	chr1_64700	chr1_56429	chr1_70281
chr1_913313	chr1_64746	chr1_56487	chr1_70284
chr1_924559	chr1_64747	chr1_56497	chr1_70287
chr1_924964	chr1_64766	chr1_57104	chr1_70290
chr1_946122	chr1_64769	chr1_59759	chr1_74496
chr1_1067554	chr1_64770	chr1_59764	chr1_74560
chr1_1067556	chr1_64802	chr1_59772	chr1_74601
chr1_1120968	chr1_64818	chr1_59788	chr1_74617
chr1_1120994	chr1_66078	chr1_59833	chr1_74659
chr1_1121027	chr1_66092	chr1_59845	chr1_75106
chr1_1121338	chr1_66093	chr1_59963	chr1_75128
chr1_1416753	chr1_66099	chr1_60420	chr1_76716
chr1_1418918	chr1_66105	chr1_60451	chr1_76722
chr1_1420701	chr1_66106	chr1_60488	chr1_76765
chr1_1421066	chr1_66108	chr1_60535	chr1_76769
chr1_3030267	chr1_66148	chr1_62884	chr1_76779
chr1_3325881	chr1_66158	chr1_63306	chr1_76780
chr1_4227095	chr1_66159	chr1_63389	chr1_76782
chr1_4227658	chr1_66169	chr1_63991	chr1_76783
chr1_4227677	chr1_66179	chr1_64019	chr1_76790
chr1_4246699	chr1_66181	chr1_65411	chr1_76812
chr1_4304250	chr1_66210	chr1_65423	chr1_76813
chr1_4422481	chr1_66446	chr1_66099	chr1_76817
chr1_4423165	chr1_66467	chr1_66108	chr1_76821
chr1_4423195	chr1_66489	chr1_66131	chr1_76824
chr1_4835093	chr1_66517	chr1_66141	chr1_78491
chr1_4835799	chr1_66519	chr1_66149	chr1_78495
chr1_4836030	chr1_66542	chr1_66158	chr1_78496
chr1_4836401	chr1_66762	chr1_66159	chr1_78521
chr1_4838054	chr1_66927	chr1_66179	chr1_79873
chr1_4838721	chr1_67248	chr1_66181	chr1_79914
chr1_4969971	chr1_67338	chr1_66188	chr1_79949
chr1_4969997	chr1_67380	chr1_66197	chr1_81495
chr1_4970004	chr1_67414	chr1_66501	chr1_81536
chr1_5032116	chr1_67459	chr1_66503	chr1_81555
chr1_5032877	chr1_67536	chr1_66517	chr1_81564
chr1_5055476	chr1_67562	chr1_66794	chr1_81583
chr1_5057982	chr1_67577	chr1_67208	chr1_81592
chr1_5059852	chr1_70069	chr1_67391	chr1_81607
chr1_5155575	chr1_70110	chr1_67414	chr1_81614
chr1_5350472	chr1_74560	chr1_67441	chr1_81625
chr1_6218496	chr1_74623	chr1_67475	chr1_81638
chr1_6224368	chr1_76675	chr1_67791	chr1_82485
chr1_6224440	chr1_76780	chr1_67806	chr1_82530
chr1_8083637	chr1_76812	chr1_67807	chr1_82533
chr1_8180918	chr1_76813	chr1_67877	chr1_82540
chr1_8235233	chr1_76816	chr1_68079	chr1_82546
chr1_9112132	chr1_76825	chr1_68496	chr1_82547
chr1_9214283	chr1_78418	chr1_68506	chr1_82982
chr1_9395453	chr1_78426	chr1_69425	chr1_82986
chr1_9396460	chr1_78438	chr1_70352	chr1_82987
chr1_11097808	chr1_78443	chr1_70421	chr1_83002
chr1_11101201	chr1_78451	chr1_70445	chr1_83005
chr1_11128539	chr1_78477	chr1_78670	chr1_83006
chr1_11165242	chr1_78491	chr1_78782	chr1_83025
chr1_11759053	chr1_78497	chr1_78800	chr1_83026
chr1_11759110	chr1_78521	chr1_78803	chr1_83098
chr1_11768588	chr1_78544	chr1_78835	chr1_87300
chr1_12895291	chr1_78677	chr1_78837	chr1_87323
chr1_12895323	chr1_78700	chr1_79442	chr1_88840
chr1_13213657	chr1_78707	chr1_79495	chr1_88857
chr1_13234676	chr1_78719	chr1_79497	chr1_88870
chr1_13272836	chr1_78723	chr1_79850	chr1_88891
chr1_13336948	chr1_78728	chr1_79858	chr1_88898
chr1_13471714	chr1_78802	chr1_81130	chr1_88940
chr1_13471855	chr1_78803	chr1_81535	chr1_88956
chr1_13493906	chr1_78816	chr1_82125	chr1_88965
chr1_13518860	chr1_78837	chr1_82161	chr1_88986
chr1_13520285	chr1_78840	chr1_82170	chr1_89020
chr1_13526109	chr1_78926	chr1_82180	chr1_89071
chr1_13526114	chr1_78949	chr1_82198	chr1_91386
chr1_13651081	chr1_79817	chr1_82213	chr1_91398
chr1_13664069	chr1_79828	chr1_82224	chr1_91421
chr1_13700459	chr1_79831	chr1_82228	chr1_91437
chr1_13711981	chr1_79835	chr1_82230	chr1_91469
chr1_13711994	chr1_79837	chr1_82962	chr1_91483
chr1_13712035	chr1_79849	chr1_83020	chr1_91516
chr1_13712036	chr1_79914	chr1_83028	chr1_91523
chr1_13712041	chr1_79949	chr1_83038	chr1_178619
chr1_14028691	chr1_79952	chr1_83047	chr1_178977
chr1_14028761	chr1_79955	chr1_83204	chr1_178978
chr1_14030856	chr1_79961	chr1_84700	chr1_178984
chr1_14131289	chr1_79974	chr1_84704	chr1_178994
chr1_14232734	chr1_79999	chr1_84786	chr1_178998
chr1_14339467	chr1_81400	chr1_85263	chr1_179014
chr1_14504668	chr1_81446	chr1_85274	chr1_179030
chr1_14504672	chr1_81495	chr1_85463	chr1_179069
chr1_14535980	chr1_81536	chr1_88857	chr1_179076
chr1_14535982	chr1_81555	chr1_165120	chr1_179082
chr1_14651579	chr1_81564	chr1_165206	chr1_179101
chr1_14683310	chr1_81583	chr1_165208	chr1_179316
chr1_15184934	chr1_81592	chr1_168664	chr1_179339
chr1_15189413	chr1_81608	chr1_168689	chr1_181011
chr1_15208461	chr1_81623	chr1_170299	chr1_192938
chr1_15234520	chr1_81625	chr1_175533	chr1_192968
chr1_15998040	chr1_81653	chr1_175537	chr1_193017
chr1_16132605	chr1_81675	chr1_178970	chr1_193040
chr1_16310563	chr1_82170	chr1_178977	chr1_193045
chr1_16310617	chr1_82172	chr1_179013	chr1_193046
chr1_16310866	chr1_82198	chr1_179030	chr1_200230
chr1_16310961	chr1_82364	chr1_179069	chr1_252362
chr1_16310988	chr1_82487	chr1_179076	chr1_257256
chr1_16311844	chr1_82488	chr1_179082	chr1_261736
chr1_16311869	chr1_82499	chr1_179240	chr1_261795
chr1_17181031	chr1_82528	chr1_179264	chr1_263736
chr1_17209849	chr1_82530	chr1_179295	chr1_266231
chr1_17210155	chr1_82540	chr1_179308	chr1_270000
chr1_17227068	chr1_82547	chr1_179316	chr1_273487
chr1_17363106	chr1_82577	chr1_187356	chr1_278615
chr1_17490316	chr1_82737	chr1_190227	chr1_281787
chr1_17490326	chr1_82739	chr1_261795	chr1_285781
chr1_17490447	chr1_82793	chr1_263712	chr1_321956
chr1_17490948	chr1_83347	chr1_270000	chr1_363618
chr1_17491056	chr1_83406	chr1_273487	chr1_364656
chr1_17491522	chr1_86602	chr1_281787	chr1_366740
chr1_17491558	chr1_86603	chr1_285781	chr1_412550
chr1_17523944	chr1_86607	chr1_286782	chr1_412573
chr1_17524497	chr1_86650	chr1_321956	chr1_510770
chr1_17524716	chr1_86653	chr1_363618	chr1_602567
chr1_17525501	chr1_86660	chr1_510770	chr1_604894
chr1_17525518	chr1_86667	chr1_602567	chr1_699873
chr1_17525603	chr1_86680	chr1_604894	chr1_758461
chr1_17525730	chr1_86681	chr1_699873	chr1_758630
chr1_17525884	chr1_86687	chr1_758487	chr1_800715
chr1_17526156	chr1_88889	chr1_758490	chr1_805976
chr1_17526187	chr1_88891	chr1_758630	chr1_886529
chr1_17526195	chr1_88908	chr1_800715	chr1_901534
chr1_17526463	chr1_88911	chr1_805976	chr1_901635
chr1_17526522	chr1_88912	chr1_886529	chr1_922587
chr1_17526702	chr1_88922	chr1_901534	chr1_924559
chr1_17526909	chr1_88940	chr1_922587	chr1_924964
chr1_17526924	chr1_88956	chr1_924559	chr1_928492
chr1_17526937	chr1_88965	chr1_924964	chr1_928756
chr1_17527005	chr1_88986	chr1_928756	chr1_934751
chr1_17530640	chr1_91293	chr1_934751	chr1_935708
chr1_17534450	chr1_91307	chr1_935708	chr1_1028658
chr1_17537447	chr1_91354	chr1_979296	chr1_1051403
chr1_17544722	chr1_91357	chr1_1028658	chr1_1069656
chr1_17641183	chr1_91387	chr1_1051403	chr1_1069667
chr1_17770460	chr1_91388	chr1_1069714	chr1_1069714
chr1_17770461	chr1_91437	chr1_1133207	chr1_1120968
chr1_17770490	chr1_91446	chr1_1416753	chr1_1120994
chr1_17770498	chr1_91469	chr1_1416905	chr1_1416753
chr1_17770507	chr1_91472	chr1_1418918	chr1_1416905
chr1_17770516	chr1_91483	chr1_1421066	chr1_1416980
chr1_17770530	chr1_169293	chr1_1765761	chr1_1418918
chr1_17778524	chr1_169303	chr1_2859391	chr1_1420701
chr1_17778620	chr1_178020	chr1_2984024	chr1_1421066
chr1_17778845	chr1_178029	chr1_3008565	chr1_1450745
chr1_17937962	chr1_178074	chr1_3325881	chr1_2165785
chr1_18247461	chr1_178111	chr1_4227095	chr1_2567747
chr1_18270769	chr1_178120	chr1_4227658	chr1_2567750
chr1_18329925	chr1_178140	chr1_4227677	chr1_2859391
chr1_18353359	chr1_178150	chr1_4304250	chr1_2984024
chr1_18359350	chr1_178157	chr1_4360910	chr1_3004212
chr1_18367626	chr1_178162	chr1_4422481	chr1_3030267
chr1_18378131	chr1_178536	chr1_4423165	chr1_3034428
chr1_18557799	chr1_178589	chr1_4423195	chr1_3325881
chr1_18557804	chr1_178619	chr1_4600818	chr1_4221954
chr1_18557839	chr1_178650	chr1_4667203	chr1_4227095
chr1_19127796	chr1_178662	chr1_4667224	chr1_4227658
chr1_19127806	chr1_178665	chr1_4667227	chr1_4227677
chr1_19127860	chr1_178705	chr1_4667237	chr1_4304250
chr1_19127919	chr1_178706	chr1_4667238	chr1_4422481
chr1_19128039	chr1_178707	chr1_4667244	chr1_4423165
chr1_19171398	chr1_178709	chr1_4667252	chr1_4423195
chr1_19195416	chr1_178954	chr1_4667260	chr1_4600818
chr1_20701258	chr1_178977	chr1_4667264	chr1_4829740
chr1_21823558	chr1_179013	chr1_4667271	chr1_4835093
chr1_21862860	chr1_179025	chr1_4667272	chr1_4835799
chr1_21915981	chr1_179030	chr1_4667278	chr1_4836030
chr1_21916063	chr1_179053	chr1_4667299	chr1_4836401
chr1_21918555	chr1_179069	chr1_4667303	chr1_4838054
chr1_21952313	chr1_179076	chr1_4829740	chr1_4838721
chr1_22298290	chr1_179082	chr1_4835093	chr1_4888431
chr1_22298694	chr1_179101	chr1_4835799	chr1_4911941
chr1_22299057	chr1_179111	chr1_4836030	chr1_4931088
chr1_22359272	chr1_179126	chr1_4836401	chr1_4931098
chr1_23818541	chr1_179128	chr1_4838054	chr1_4931124
chr1_23818551	chr1_179146	chr1_4838721	chr1_4931180
chr1_23818561	chr1_179165	chr1_4911941	chr1_4931284
chr1_23818590	chr1_179169	chr1_4931088	chr1_4969546
chr1_23818591	chr1_179206	chr1_4931098	chr1_4969971
chr1_23818597	chr1_179279	chr1_4931124	chr1_4969997
chr1_23818598	chr1_179308	chr1_4931180	chr1_4970004
chr1_23818600	chr1_179316	chr1_4931284	chr1_5031985
chr1_23818615	chr1_179367	chr1_4931801	chr1_5032116
chr1_23818618	chr1_179406	chr1_4969546	chr1_5032877
chr1_23818621	chr1_179414	chr1_4969971	chr1_5055476
chr1_23818630	chr1_179427	chr1_4969997	chr1_5057922
chr1_23818645	chr1_179455	chr1_4970004	chr1_5057982
chr1_23818654	chr1_190183	chr1_5031985	chr1_5059852
chr1_23818664	chr1_190195	chr1_5032116	chr1_5071137
chr1_23818686	chr1_190196	chr1_5032877	chr1_5100746
chr1_23818689	chr1_190207	chr1_5053130	chr1_5101057
chr1_23818698	chr1_190264	chr1_5057922	chr1_5104902
chr1_23818761	chr1_257256	chr1_5057982	chr1_5121042
chr1_23818768	chr1_261736	chr1_5059852	chr1_5121333
chr1_23818791	chr1_261795	chr1_5071137	chr1_5154841
chr1_23818797	chr1_263712	chr1_5104902	chr1_5329351
chr1_23818839	chr1_263736	chr1_5121333	chr1_6116688
chr1_23818850	chr1_265396	chr1_5154841	chr1_6218496
chr1_23818852	chr1_270000	chr1_5188797	chr1_6224368
chr1_23818865	chr1_273487	chr1_6116688	chr1_6224440
chr1_23818866	chr1_281787	chr1_6218496	chr1_6225828
chr1_23818875	chr1_283756	chr1_6224368	chr1_6378328
chr1_23818893	chr1_321837	chr1_6224440	chr1_6378370
chr1_23818899	chr1_321956	chr1_6225828	chr1_6378380
chr1_23818904	chr1_363618	chr1_6378370	chr1_6378386
chr1_23818931	chr1_364656	chr1_6378372	chr1_6378387
chr1_23818933	chr1_366740	chr1_6378376	chr1_6378401
chr1_23818936	chr1_396663	chr1_6378377	chr1_6378581
chr1_23818938	chr1_412550	chr1_6378380	chr1_6381707
chr1_23819020	chr1_412573	chr1_6378389	chr1_7297296
chr1_23819191	chr1_510770	chr1_6378391	chr1_7486898
chr1_23819228	chr1_602567	chr1_6378393	chr1_7732352
chr1_23819315	chr1_604894	chr1_6378401	chr1_7931791
chr1_23835918	chr1_699873	chr1_6378581	chr1_8083637
chr1_23986156	chr1_758461	chr1_8083637	chr1_8172112
chr1_24081640	chr1_758487	chr1_8180918	chr1_8172479
chr1_24087493	chr1_758490	chr1_8181183	chr1_8180868
chr1_24388393	chr1_758630	chr1_8181782	chr1_8180918
chr1_24430893	chr1_800715	chr1_8198409	chr1_8181183
chr1_24881602	chr1_805976	chr1_8213324	chr1_8181412
chr1_24881628	chr1_882979	chr1_8215154	chr1_8181782
chr1_24881665	chr1_886529	chr1_8221625	chr1_8183563
chr1_24925455	chr1_901534	chr1_8235233	chr1_8186852
chr1_25018574	chr1_922587	chr1_8235891	chr1_8186853
chr1_25225262	chr1_924559	chr1_8296070	chr1_8188280
chr1_25225440	chr1_924964	chr1_8312159	chr1_8198409
chr1_25508006	chr1_928492	chr1_8320897	chr1_8213048
chr1_25508018	chr1_928756	chr1_8322827	chr1_8215154
chr1_25508032	chr1_934751	chr1_8365629	chr1_8221625
chr1_25508036	chr1_935708	chr1_8535284	chr1_8226098
chr1_25508041	chr1_1028658	chr1_8706980	chr1_8235233
chr1_25508045	chr1_1050020	chr1_9204566	chr1_8235891
chr1_25508062	chr1_1051403	chr1_9214283	chr1_8236010
chr1_25508088	chr1_1069714	chr1_9288943	chr1_8291123
chr1_25607056	chr1_1120803	chr1_9299754	chr1_8303845
chr1_25645025	chr1_1120808	chr1_9396460	chr1_8309785
chr1_25645705	chr1_1120968	chr1_9396575	chr1_8312159
chr1_25645776	chr1_1120994	chr1_9413740	chr1_8312431
chr1_25685809	chr1_1121027	chr1_9427923	chr1_8320897
chr1_25686626	chr1_1123068	chr1_9429430	chr1_8322827
chr1_25800591	chr1_1373085	chr1_9433587	chr1_8365629
chr1_25802340	chr1_1386080	chr1_9433774	chr1_8471931
chr1_25820569	chr1_1416753	chr1_10598345	chr1_8471967
chr1_25821878	chr1_1416905	chr1_10598359	chr1_8535284
chr1_25821965	chr1_1418918	chr1_10598436	chr1_8706980
chr1_25835798	chr1_1421066	chr1_10598655	chr1_9142711
chr1_25835852	chr1_1434252	chr1_10598729	chr1_9204566
chr1_25836072	chr1_1442579	chr1_11097808	chr1_9214283
chr1_26030142	chr1_2056854	chr1_11097962	chr1_9288943
chr1_26030169	chr1_2110460	chr1_11101201	chr1_9299754
chr1_26953751	chr1_2230380	chr1_11124100	chr1_9315106
chr1_26974225	chr1_2293347	chr1_11128539	chr1_9395453
chr1_26974767	chr1_2400991	chr1_11162172	chr1_9396460
chr1_27087479	chr1_2567747	chr1_11165107	chr1_9404733
chr1_27091758	chr1_2567750	chr1_11165242	chr1_9413740
chr1_27972373	chr1_2859391	chr1_11663245	chr1_9427923
chr1_27972387	chr1_2984024	chr1_11663270	chr1_9429430
chr1_27972389	chr1_3030267	chr1_11707173	chr1_9433587
chr1_28191616	chr1_3030523	chr1_11707212	chr1_9433774
chr1_28950577	chr1_3041184	chr1_11730051	chr1_9434919
chr1_29428123	chr1_3199540	chr1_11730053	chr1_10598083
chr1_29428124	chr1_3325881	chr1_11744186	chr1_10598345
chr1_29507030	chr1_3631032	chr1_11744253	chr1_10598359
chr1_29545582	chr1_3770707	chr1_11759053	chr1_10598436
chr1_29545631	chr1_3770711	chr1_11759110	chr1_10598655
chr1_29545672	chr1_4080939	chr1_11759131	chr1_10598729
chr1_29613129	chr1_4221954	chr1_11768588	chr1_10883179
chr1_29625297	chr1_4227095	chr1_11952645	chr1_11097808
chr1_29646071	chr1_4227658	chr1_11952657	chr1_11101201
chr1_29647956	chr1_4227677	chr1_11952703	chr1_11123309
chr1_29754965	chr1_4304250	chr1_12180837	chr1_11124100
chr1_29754972	chr1_4360910	chr1_13213657	chr1_11128539
chr1_29755006	chr1_4422481	chr1_13221235	chr1_11160426
chr1_29902989	chr1_4423165	chr1_13234676	chr1_11165107
chr1_29920289	chr1_4423195	chr1_13239518	chr1_11165242
chr1_30258430	chr1_4600818	chr1_13247455	chr1_11663245
chr1_30260929	chr1_4667237	chr1_13250289	chr1_11663270
chr1_30435017	chr1_4667238	chr1_13252591	chr1_11663335
chr1_30435171	chr1_4667244	chr1_13260718	chr1_11707173
chr1_30435174	chr1_4667260	chr1_13262279	chr1_11707212
chr1_30435175	chr1_4667264	chr1_13267750	chr1_11707336
chr1_30435177	chr1_4667271	chr1_13272836	chr1_11744186
chr1_30435182	chr1_4667272	chr1_13336948	chr1_11744253
chr1_30435184	chr1_4667278	chr1_13397309	chr1_11759053
chr1_30435186	chr1_4667299	chr1_13397332	chr1_11759110
chr1_30435188	chr1_4667303	chr1_13397365	chr1_11759131
chr1_30435191	chr1_4667312	chr1_13397391	chr1_11759237
chr1_30435192	chr1_4667328	chr1_13397432	chr1_11768588
chr1_30435197	chr1_4667335	chr1_13397440	chr1_12180837
chr1_30435199	chr1_4667337	chr1_13397444	chr1_13144520
chr1_30435201	chr1_4667350	chr1_13397445	chr1_13213657
chr1_30435305	chr1_4667355	chr1_13397466	chr1_13221235
chr1_30435445	chr1_4667362	chr1_13397475	chr1_13234676
chr1_30435815	chr1_4667363	chr1_13397478	chr1_13239518
chr1_30435853	chr1_4667368	chr1_13397491	chr1_13247455
chr1_30527900	chr1_4829740	chr1_13397492	chr1_13250289
chr1_30555234	chr1_4835093	chr1_13397815	chr1_13260718
chr1_30587998	chr1_4835799	chr1_13398005	chr1_13262279
chr1_30588001	chr1_4836030	chr1_13398125	chr1_13267750
chr1_30609072	chr1_4836401	chr1_13398139	chr1_13269712
chr1_30610679	chr1_4838054	chr1_13398144	chr1_13272836
chr1_30647200	chr1_4838721	chr1_13398148	chr1_13336727
chr1_30647521	chr1_4868558	chr1_13398183	chr1_13336948
chr1_30647973	chr1_4911941	chr1_13398260	chr1_13397332
chr1_30648051	chr1_4931016	chr1_13398262	chr1_13397365
chr1_30648053	chr1_4931088	chr1_13398300	chr1_13397391
chr1_30648056	chr1_4931098	chr1_13414313	chr1_13397432
chr1_30648442	chr1_4931124	chr1_13468644	chr1_13397440
chr1_30652012	chr1_4931180	chr1_13468709	chr1_13397444
chr1_30716628	chr1_4931284	chr1_13468723	chr1_13397445
chr1_30718087	chr1_4969546	chr1_13469349	chr1_13397466
chr1_30745315	chr1_4969971	chr1_13471714	chr1_13397475
chr1_30745998	chr1_4969997	chr1_13471855	chr1_13397478
chr1_30746463	chr1_4970004	chr1_13472194	chr1_13397491
chr1_30747549	chr1_5031985	chr1_13493906	chr1_13397492
chr1_30747611	chr1_5032116	chr1_13518860	chr1_13397669
chr1_30747744	chr1_5032877	chr1_13520285	chr1_13397671
chr1_30747747	chr1_5042989	chr1_13521533	chr1_13397679
chr1_30748414	chr1_5050641	chr1_13525906	chr1_13397696
chr1_31057643	chr1_5055476	chr1_13526109	chr1_13397724
chr1_31069827	chr1_5057922	chr1_13526114	chr1_13397797
chr1_31089888	chr1_5057924	chr1_13528366	chr1_13397803
chr1_31113184	chr1_5057982	chr1_13528373	chr1_13398040
chr1_31115182	chr1_5059852	chr1_13528396	chr1_13398041
chr1_31256465	chr1_5071137	chr1_13579773	chr1_13398089
chr1_31256530	chr1_5078823	chr1_13579775	chr1_13398125
chr1_31260911	chr1_5078830	chr1_13580048	chr1_13398139
chr1_31260920	chr1_5100746	chr1_13639155	chr1_13398144
chr1_31363672	chr1_5104902	chr1_13651081	chr1_13398148
chr1_31364003	chr1_5121042	chr1_13653472	chr1_13398183
chr1_31524543	chr1_5121333	chr1_13662436	chr1_13398260
chr1_32539505	chr1_5154841	chr1_13662640	chr1_13398262
chr1_32539536	chr1_5182260	chr1_13662651	chr1_13398300
chr1_32539955	chr1_5426353	chr1_13662659	chr1_13398337
chr1_32539987	chr1_5426403	chr1_13662663	chr1_13428904
chr1_33775941	chr1_6116688	chr1_13664069	chr1_13467076
chr1_33820981	chr1_6218496	chr1_13700459	chr1_13467625
chr1_34036837	chr1_6224368	chr1_13712035	chr1_13468644
chr1_34036986	chr1_6224440	chr1_13712036	chr1_13468709
chr1_34369390	chr1_6225828	chr1_13712041	chr1_13468723
chr1_34643843	chr1_6378343	chr1_13712045	chr1_13469349
chr1_34644004	chr1_6378370	chr1_13723229	chr1_13471714
chr1_34644032	chr1_6378372	chr1_13734811	chr1_13471855
chr1_34835246	chr1_6378376	chr1_13734814	chr1_13472194
chr1_34979156	chr1_6378377	chr1_14028761	chr1_13493906
chr1_34991830	chr1_6378380	chr1_14030856	chr1_13518860
chr1_35299304	chr1_6378385	chr1_14054226	chr1_13520285
chr1_35407412	chr1_6378386	chr1_14339455	chr1_13521533
chr1_35419691	chr1_6378387	chr1_14339467	chr1_13523431
chr1_35477476	chr1_6378389	chr1_14369084	chr1_13525906
chr1_35644123	chr1_6378391	chr1_14378509	chr1_13526109
chr1_35644135	chr1_6378393	chr1_14503791	chr1_13526114
chr1_35867865	chr1_6378401	chr1_14503792	chr1_13528366
chr1_35885262	chr1_6378581	chr1_14503797	chr1_13528373
chr1_35911155	chr1_6876928	chr1_14525037	chr1_13528396
chr1_35912561	chr1_7297296	chr1_14525261	chr1_13528429
chr1_35932456	chr1_8034071	chr1_14526675	chr1_13528442
chr1_35961487	chr1_8034126	chr1_14526733	chr1_13578190
chr1_36213791	chr1_8083637	chr1_14534795	chr1_13579773
chr1_37016160	chr1_8172112	chr1_14535980	chr1_13580048
chr1_37066379	chr1_8180918	chr1_14535982	chr1_13639155
chr1_37085542	chr1_8181183	chr1_14536819	chr1_13651081
chr1_37094306	chr1_8181782	chr1_14536842	chr1_13653472
chr1_37124448	chr1_8188280	chr1_14536919	chr1_13662436
chr1_37149389	chr1_8198409	chr1_14555782	chr1_13662640
chr1_37152729	chr1_8213324	chr1_14555963	chr1_13662651
chr1_37208478	chr1_8215154	chr1_14560037	chr1_13662659
chr1_37209002	chr1_8221625	chr1_14560189	chr1_13662663
chr1_37533880	chr1_8221635	chr1_14584624	chr1_13662675
chr1_37564831	chr1_8235233	chr1_14598448	chr1_13662707
chr1_37597930	chr1_8236010	chr1_14605272	chr1_13664069
chr1_37786491	chr1_8296070	chr1_14651579	chr1_13668479
chr1_37800284	chr1_8306280	chr1_14683310	chr1_13700459
chr1_37800291	chr1_8312116	chr1_14734600	chr1_13711981
chr1_37852950	chr1_8312159	chr1_14734602	chr1_13711994
chr1_38366576	chr1_8312431	chr1_14734605	chr1_13712000
chr1_38415662	chr1_8365629	chr1_14734643	chr1_13712035
chr1_39146672	chr1_8471931	chr1_14734648	chr1_13712036
chr1_39454999	chr1_8471967	chr1_14888379	chr1_13712041
chr1_39455899	chr1_8535284	chr1_14888468	chr1_13712045
chr1_39455959	chr1_8706980	chr1_14888509	chr1_13731984
chr1_39471375	chr1_9204566	chr1_15129451	chr1_13732316
chr1_39475649	chr1_9214283	chr1_15184416	chr1_13734811
chr1_39634010	chr1_9288943	chr1_15184461	chr1_13734814
chr1_40179163	chr1_9299754	chr1_15184470	chr1_14019599
chr1_40214904	chr1_9395453	chr1_15184934	chr1_14019646
chr1_40271108	chr1_9396460	chr1_15189079	chr1_14028691
chr1_40349328	chr1_9396575	chr1_15189413	chr1_14028761
chr1_40494580	chr1_9404733	chr1_15199384	chr1_14029989
chr1_40563452	chr1_9413740	chr1_15208461	chr1_14030856
chr1_40603801	chr1_9427923	chr1_15218129	chr1_14031102
chr1_40604038	chr1_9429430	chr1_15234520	chr1_14045561
chr1_40711171	chr1_9433587	chr1_15986945	chr1_14068438
chr1_40906162	chr1_9433774	chr1_15986964	chr1_14232654
chr1_41283020	chr1_9519194	chr1_15992400	chr1_14232734
chr1_41287441	chr1_10224030	chr1_15997849	chr1_14339467
chr1_41287492	chr1_10377114	chr1_15998040	chr1_14378509
chr1_41287843	chr1_10377131	chr1_16132605	chr1_14503791
chr1_41294461	chr1_10377193	chr1_16132860	chr1_14503792
chr1_41309473	chr1_10598345	chr1_16311547	chr1_14503797
chr1_41309486	chr1_10598359	chr1_16311624	chr1_14525037
chr1_41704044	chr1_10598436	chr1_16311715	chr1_14525261
chr1_41742942	chr1_10598655	chr1_16469761	chr1_14525378
chr1_41808886	chr1_10598729	chr1_16806542	chr1_14526630
chr1_41813256	chr1_11006647	chr1_16806678	chr1_14526675
chr1_41872384	chr1_11097808	chr1_16817644	chr1_14526733
chr1_42366114	chr1_11101201	chr1_16940684	chr1_14526947
chr1_42384361	chr1_11124100	chr1_16940688	chr1_14534724
chr1_42615484	chr1_11128539	chr1_16940722	chr1_14534795
chr1_42634496	chr1_11162107	chr1_16940755	chr1_14535801
chr1_42857449	chr1_11165039	chr1_16940756	chr1_14535980
chr1_42857480	chr1_11165107	chr1_16940757	chr1_14535982
chr1_42906639	chr1_11165242	chr1_16941233	chr1_14536842
chr1_42943337	chr1_11425326	chr1_16987297	chr1_14536919
chr1_42969392	chr1_11663245	chr1_16987299	chr1_14555782
chr1_42969875	chr1_11663270	chr1_16987405	chr1_14555963
chr1_42969891	chr1_11663335	chr1_17085142	chr1_14560037
chr1_42969893	chr1_11707173	chr1_17085175	chr1_14560189
chr1_43158001	chr1_11707212	chr1_17085269	chr1_14584624
chr1_43162822	chr1_11744186	chr1_17085273	chr1_14598448
chr1_43162840	chr1_11744253	chr1_17100543	chr1_14611679
chr1_43162849	chr1_11759053	chr1_17100588	chr1_14651579
chr1_44286489	chr1_11759110	chr1_17100625	chr1_14683310
chr1_44293667	chr1_11759131	chr1_17123926	chr1_14707182
chr1_44309400	chr1_11759237	chr1_17125532	chr1_14734605
chr1_44309451	chr1_11768588	chr1_17154780	chr1_14734608
chr1_44315824	chr1_12180635	chr1_17158640	chr1_14740395
chr1_44601504	chr1_12180837	chr1_17181031	chr1_14768001
chr1_44635137	chr1_12180852	chr1_17209849	chr1_14888379
chr1_44896676	chr1_12759251	chr1_17210155	chr1_14888468
chr1_44896680	chr1_13144461	chr1_17354858	chr1_14888509
chr1_44896685	chr1_13204423	chr1_17354860	chr1_14981357
chr1_44896690	chr1_13213657	chr1_17354911	chr1_15129451
chr1_44896737	chr1_13221235	chr1_17357657	chr1_15184377
chr1_44896753	chr1_13234676	chr1_17357675	chr1_15184416
chr1_44896757	chr1_13239518	chr1_17359883	chr1_15184461
chr1_44896770	chr1_13247455	chr1_17362388	chr1_15184470
chr1_44896771	chr1_13250289	chr1_17363106	chr1_15184934
chr1_44896772	chr1_13252591	chr1_17383153	chr1_15189413
chr1_44896775	chr1_13260656	chr1_17461088	chr1_15199384
chr1_44896776	chr1_13260718	chr1_17490068	chr1_15208461
chr1_44896782	chr1_13262279	chr1_17490316	chr1_15218129
chr1_44896831	chr1_13267750	chr1_17490326	chr1_15225511
chr1_44897187	chr1_13269712	chr1_17490447	chr1_15234520
chr1_44908573	chr1_13272836	chr1_17490948	chr1_15239278
chr1_44938523	chr1_13336948	chr1_17491056	chr1_15239296
chr1_45000306	chr1_13351837	chr1_17491522	chr1_15984563
chr1_45018556	chr1_13397309	chr1_17523859	chr1_15986798
chr1_45162067	chr1_13397332	chr1_17523944	chr1_15992400
chr1_45185531	chr1_13397365	chr1_17524497	chr1_15998040
chr1_46901056	chr1_13397391	chr1_17524716	chr1_16009260
chr1_46901121	chr1_13397432	chr1_17525501	chr1_16132605
chr1_46901137	chr1_13397440	chr1_17525518	chr1_16132860
chr1_46943735	chr1_13397444	chr1_17525603	chr1_16311511
chr1_46943736	chr1_13397445	chr1_17525730	chr1_16311547
chr1_47518052	chr1_13397466	chr1_17525884	chr1_16311624
chr1_47518095	chr1_13397475	chr1_17526187	chr1_16311715
chr1_47518102	chr1_13397478	chr1_17526195	chr1_16469675
chr1_47561071	chr1_13397491	chr1_17526463	chr1_16469761
chr1_47572698	chr1_13397492	chr1_17526522	chr1_16472751
chr1_47577192	chr1_13397510	chr1_17526702	chr1_16790648
chr1_47578996	chr1_13397511	chr1_17526909	chr1_16806542
chr1_47578999	chr1_13397519	chr1_17526924	chr1_16806678
chr1_47579002	chr1_13397520	chr1_17526937	chr1_16879956
chr1_47669120	chr1_13397529	chr1_17527005	chr1_16907044
chr1_47669442	chr1_13397530	chr1_17530565	chr1_16940684
chr1_47948376	chr1_13397532	chr1_17530640	chr1_16940688
chr1_47951636	chr1_13397538	chr1_17534450	chr1_16940722
chr1_47983333	chr1_13397541	chr1_17534500	chr1_16940755
chr1_47983399	chr1_13397608	chr1_17537447	chr1_16940756
chr1_47983591	chr1_13398083	chr1_17539381	chr1_16940757
chr1_48564079	chr1_13398125	chr1_17539383	chr1_16941233
chr1_48569505	chr1_13398139	chr1_17539384	chr1_16987405
chr1_48569626	chr1_13398144	chr1_17539500	chr1_17025576
chr1_48597510	chr1_13398148	chr1_17549738	chr1_17048125
chr1_48921127	chr1_13398183	chr1_17641183	chr1_17075025
chr1_48954777	chr1_13398260	chr1_17641305	chr1_17084563
chr1_48954801	chr1_13398262	chr1_17644323	chr1_17085142
chr1_48954915	chr1_13398300	chr1_17644354	chr1_17085175
chr1_48954968	chr1_13398337	chr1_17644532	chr1_17085193
chr1_48955143	chr1_13468644	chr1_17646826	chr1_17085269
chr1_48955161	chr1_13468709	chr1_17647073	chr1_17085273
chr1_48955288	chr1_13468723	chr1_17655735	chr1_17100543
chr1_49003918	chr1_13469349	chr1_17692763	chr1_17100588
chr1_49031426	chr1_13471634	chr1_17774670	chr1_17100625
chr1_49036889	chr1_13471714	chr1_17776973	chr1_17100660
chr1_49104342	chr1_13471855	chr1_17889998	chr1_17123926
chr1_49104858	chr1_13472194	chr1_18214744	chr1_17125532
chr1_49104876	chr1_13493906	chr1_18232870	chr1_17154780
chr1_49161711	chr1_13518860	chr1_18240115	chr1_17158640
chr1_49269478	chr1_13520285	chr1_18240140	chr1_17181031
chr1_49269600	chr1_13521533	chr1_18247461	chr1_17208530
chr1_49331611	chr1_13525418	chr1_18247660	chr1_17209849
chr1_49332567	chr1_13525906	chr1_18249730	chr1_17210155
chr1_49332585	chr1_13526109	chr1_18258006	chr1_17211013
chr1_49338575	chr1_13526114	chr1_18265040	chr1_17336106
chr1_49346366	chr1_13528366	chr1_18265338	chr1_17336144
chr1_49348016	chr1_13528373	chr1_18270698	chr1_17354911
chr1_49408303	chr1_13528396	chr1_18270769	chr1_17357657
chr1_49408338	chr1_13528429	chr1_18271017	chr1_17357675
chr1_49408367	chr1_13528442	chr1_18273291	chr1_17359883
chr1_49489147	chr1_13528446	chr1_18273344	chr1_17362388
chr1_49494587	chr1_13528475	chr1_18274077	chr1_17363106
chr1_49502111	chr1_13579774	chr1_18289194	chr1_17363211
chr1_49509756	chr1_13579775	chr1_18321178	chr1_17372789
chr1_49509867	chr1_13580048	chr1_18322872	chr1_17378715
chr1_49509885	chr1_13581533	chr1_18324998	chr1_17379043
chr1_49526162	chr1_13639155	chr1_18327262	chr1_17381675
chr1_49548299	chr1_13651081	chr1_18327333	chr1_17383153
chr1_49548310	chr1_13653472	chr1_18329925	chr1_17383273
chr1_49548322	chr1_13662640	chr1_18329981	chr1_17461052
chr1_49548344	chr1_13662651	chr1_18332038	chr1_17461088
chr1_49548346	chr1_13662659	chr1_18333355	chr1_17479721
chr1_49548426	chr1_13662663	chr1_18335627	chr1_17490068
chr1_49548442	chr1_13662675	chr1_18337005	chr1_17490316
chr1_49548453	chr1_13662677	chr1_18353359	chr1_17490326
chr1_49548469	chr1_13662707	chr1_18359350	chr1_17490447
chr1_49548479	chr1_13662727	chr1_18359472	chr1_17490948
chr1_49548484	chr1_13664069	chr1_18359493	chr1_17491056
chr1_49548498	chr1_13668479	chr1_18359515	chr1_17491522
chr1_49548544	chr1_13700459	chr1_18367469	chr1_17491558
chr1_49549051	chr1_13711969	chr1_18367626	chr1_17509398
chr1_49591119	chr1_13711981	chr1_18370551	chr1_17515354
chr1_49642389	chr1_13711994	chr1_18370726	chr1_17515372
chr1_49642391	chr1_13712000	chr1_18374230	chr1_17523859
chr1_49642396	chr1_13712035	chr1_18374242	chr1_17523944
chr1_49642397	chr1_13712036	chr1_18378131	chr1_17524497
chr1_49642402	chr1_13712041	chr1_18378285	chr1_17524716
chr1_49642764	chr1_13712045	chr1_18378373	chr1_17525501
chr1_49691896	chr1_13723229	chr1_18378567	chr1_17525518
chr1_49702254	chr1_13732316	chr1_18378875	chr1_17525603
chr1_49722051	chr1_13734811	chr1_18382161	chr1_17525730
chr1_49738578	chr1_13734814	chr1_18401953	chr1_17525884
chr1_49738590	chr1_14021832	chr1_18440259	chr1_17526156
chr1_49738786	chr1_14028691	chr1_18550548	chr1_17526187
chr1_49738787	chr1_14028761	chr1_18550652	chr1_17526195
chr1_49927399	chr1_14030856	chr1_18556002	chr1_17526463
chr1_50467886	chr1_14045561	chr1_18556014	chr1_17526522
chr1_50705897	chr1_14154296	chr1_18557799	chr1_17526702
chr1_51716618	chr1_14232734	chr1_18557804	chr1_17526909
chr1_53445739	chr1_14310632	chr1_18557839	chr1_17526924
chr1_53533196	chr1_14339467	chr1_18557863	chr1_17526937
chr1_53846166	chr1_14349339	chr1_18557865	chr1_17527005
chr1_54345478	chr1_14390169	chr1_18557867	chr1_17530640
chr1_54395569	chr1_14503791	chr1_18557883	chr1_17534450
chr1_54440995	chr1_14503792	chr1_18557897	chr1_17534500
chr1_54454893	chr1_14503797	chr1_18558658	chr1_17537326
chr1_54477775	chr1_14504561	chr1_18900028	chr1_17537340
chr1_54579235	chr1_14525037	chr1_18900517	chr1_17537447
chr1_54579236	chr1_14525261	chr1_19002760	chr1_17539381
chr1_54579269	chr1_14526630	chr1_19110859	chr1_17539383
chr1_54579274	chr1_14526675	chr1_19111865	chr1_17539384
chr1_54579289	chr1_14526733	chr1_19112293	chr1_17539500
chr1_54579302	chr1_14534724	chr1_19171523	chr1_17549738
chr1_54801155	chr1_14535801	chr1_19193680	chr1_17549801
chr1_54820643	chr1_14535980	chr1_19194981	chr1_17593606
chr1_54820748	chr1_14535982	chr1_19195416	chr1_17641183
chr1_54820885	chr1_14536819	chr1_19231182	chr1_17641305
chr1_54820895	chr1_14536842	chr1_19231220	chr1_17644323
chr1_54821393	chr1_14536919	chr1_19892401	chr1_17644354
chr1_54876068	chr1_14555782	chr1_20036132	chr1_17644532
chr1_54877439	chr1_14555963	chr1_20064585	chr1_17646826
chr1_54884985	chr1_14557988	chr1_20064606	chr1_17647073
chr1_54944058	chr1_14558003	chr1_20064624	chr1_17655735
chr1_54959129	chr1_14560037	chr1_20240771	chr1_17660191
chr1_54959198	chr1_14560189	chr1_20369663	chr1_17692763
chr1_54959390	chr1_14598448	chr1_20369670	chr1_17774495
chr1_54959524	chr1_14605272	chr1_20375461	chr1_17774670
chr1_54959528	chr1_14651579	chr1_20387562	chr1_17776973
chr1_54959728	chr1_14651929	chr1_20387563	chr1_18214718
chr1_55018952	chr1_14714920	chr1_20390185	chr1_18214744
chr1_55018992	chr1_14734600	chr1_20677384	chr1_18240115
chr1_55065527	chr1_14734602	chr1_20677686	chr1_18240140
chr1_55068811	chr1_14734605	chr1_20677708	chr1_18247357
chr1_55071975	chr1_14734608	chr1_20685184	chr1_18247461
chr1_55072124	chr1_14734613	chr1_20701258	chr1_18247660
chr1_55072131	chr1_14734643	chr1_20706064	chr1_18258006
chr1_55517048	chr1_14888468	chr1_21099824	chr1_18260087
chr1_55529392	chr1_14888509	chr1_21108624	chr1_18260682
chr1_55529517	chr1_14981138	chr1_21794216	chr1_18261005
chr1_55551408	chr1_14981357	chr1_21797845	chr1_18264995
chr1_55551446	chr1_15010476	chr1_21823558	chr1_18265040
chr1_55551520	chr1_15129451	chr1_21862860	chr1_18265338
chr1_55551521	chr1_15184377	chr1_21918555	chr1_18270698
chr1_55552932	chr1_15184416	chr1_21952214	chr1_18270769
chr1_55557482	chr1_15184461	chr1_21952313	chr1_18271017
chr1_55585085	chr1_15184470	chr1_21974369	chr1_18272396
chr1_55588128	chr1_15184934	chr1_21974383	chr1_18273291
chr1_55588155	chr1_15189413	chr1_22121910	chr1_18273344
chr1_55588159	chr1_15199384	chr1_22298694	chr1_18274077
chr1_55726822	chr1_15208461	chr1_22359272	chr1_18275675
chr1_55726840	chr1_15218129	chr1_23818761	chr1_18289194
chr1_55726891	chr1_15234520	chr1_23818768	chr1_18322872
chr1_55727107	chr1_15239278	chr1_23818791	chr1_18322967
chr1_55727584	chr1_15239296	chr1_23818797	chr1_18322972
chr1_55727750	chr1_15239363	chr1_23818839	chr1_18324998
chr1_55727814	chr1_15239367	chr1_23818850	chr1_18325199
chr1_55727894	chr1_15239391	chr1_23818852	chr1_18325226
chr1_55728012	chr1_15472014	chr1_23818865	chr1_18325246
chr1_55728077	chr1_15652103	chr1_23818866	chr1_18329925
chr1_55736326	chr1_15716865	chr1_23818875	chr1_18332038
chr1_55736329	chr1_15716867	chr1_23818893	chr1_18332296
chr1_55825961	chr1_15716874	chr1_23818899	chr1_18333355
chr1_55826230	chr1_15984563	chr1_23818904	chr1_18333568
chr1_55939143	chr1_15986798	chr1_23818931	chr1_18335627
chr1_55975564	chr1_15992400	chr1_23818935	chr1_18337005
chr1_56409143	chr1_15997849	chr1_23818936	chr1_18352937
chr1_56409780	chr1_15998040	chr1_23818938	chr1_18353359
chr1_56409825	chr1_16132605	chr1_23835918	chr1_18359350
chr1_56413392	chr1_16132860	chr1_23884186	chr1_18359472
chr1_56415088	chr1_16311624	chr1_23894323	chr1_18359493
chr1_56415960	chr1_16311715	chr1_23986156	chr1_18359515
chr1_56419320	chr1_16469761	chr1_23986351	chr1_18361039
chr1_56419573	chr1_16479129	chr1_24003819	chr1_18367369
chr1_56425336	chr1_16597449	chr1_24009021	chr1_18367437
chr1_56427243	chr1_16806542	chr1_24014206	chr1_18367469
chr1_56575370	chr1_16806678	chr1_24014503	chr1_18367626
chr1_56575403	chr1_16819534	chr1_24014534	chr1_18367795
chr1_56665942	chr1_16869078	chr1_24016413	chr1_18370551
chr1_56665979	chr1_16940684	chr1_24081640	chr1_18370726
chr1_56666517	chr1_16940688	chr1_24082758	chr1_18373965
chr1_56674946	chr1_16940722	chr1_24084268	chr1_18374230
chr1_56681443	chr1_16940755	chr1_24087263	chr1_18374242
chr1_56686309	chr1_16940756	chr1_24087493	chr1_18378131
chr1_56686321	chr1_16940757	chr1_24088277	chr1_18378285
chr1_56686323	chr1_16941233	chr1_24088513	chr1_18378373
chr1_56686364	chr1_16987405	chr1_24088553	chr1_18378520
chr1_56688295	chr1_17025576	chr1_24088635	chr1_18378875
chr1_56688306	chr1_17051426	chr1_24285514	chr1_18378950
chr1_56690717	chr1_17079807	chr1_24388393	chr1_18382136
chr1_56690741	chr1_17085142	chr1_24430893	chr1_18382158
chr1_56694116	chr1_17085175	chr1_24498067	chr1_18382161
chr1_56694559	chr1_17085193	chr1_24499357	chr1_18382437
chr1_56697264	chr1_17085269	chr1_24499642	chr1_18401952
chr1_56717878	chr1_17085273	chr1_24499693	chr1_18401953
chr1_56792714	chr1_17100543	chr1_24499702	chr1_18401992
chr1_56814733	chr1_17100588	chr1_24499711	chr1_18401999
chr1_56855818	chr1_17100625	chr1_24500362	chr1_18407752
chr1_56865658	chr1_17123926	chr1_24500400	chr1_18433486
chr1_56866056	chr1_17124144	chr1_24500484	chr1_18433635
chr1_56866618	chr1_17125532	chr1_24500543	chr1_18440256
chr1_56894742	chr1_17125684	chr1_24500562	chr1_18440259
chr1_56894932	chr1_17154780	chr1_24518218	chr1_18550548
chr1_56894941	chr1_17158640	chr1_24523212	chr1_18550652
chr1_56895002	chr1_17181031	chr1_24543755	chr1_18556014
chr1_56895054	chr1_17206332	chr1_24590344	chr1_18557799
chr1_56895120	chr1_17209849	chr1_24594505	chr1_18557804
chr1_56895161	chr1_17210155	chr1_24650159	chr1_18557839
chr1_56896255	chr1_17211013	chr1_24858090	chr1_18557863
chr1_56929375	chr1_17253129	chr1_25018574	chr1_18557865
chr1_57140786	chr1_17354911	chr1_25018807	chr1_18557867
chr1_57169169	chr1_17357657	chr1_25038635	chr1_18557883
chr1_57191417	chr1_17357675	chr1_25085194	chr1_18557897
chr1_57194806	chr1_17359883	chr1_25085316	chr1_18558658
chr1_57204536	chr1_17362388	chr1_25085639	chr1_18585048
chr1_57204539	chr1_17363106	chr1_25085677	chr1_18900517
chr1_57204542	chr1_17379043	chr1_25508062	chr1_19002760
chr1_57204736	chr1_17382980	chr1_25508088	chr1_19110859
chr1_57581060	chr1_17383153	chr1_25685809	chr1_19117382
chr1_57610993	chr1_17386718	chr1_25686000	chr1_19171398
chr1_57644412	chr1_17437045	chr1_25686010	chr1_19171523
chr1_57767914	chr1_17437063	chr1_25686032	chr1_19193680
chr1_57828545	chr1_17437097	chr1_25686310	chr1_19194981
chr1_57828548	chr1_17490068	chr1_25686330	chr1_19231182
chr1_57828579	chr1_17490316	chr1_25686361	chr1_19231220
chr1_57828586	chr1_17490326	chr1_25686626	chr1_19482313
chr1_57828588	chr1_17490447	chr1_25686688	chr1_19892401
chr1_57828608	chr1_17490948	chr1_25687492	chr1_20014350
chr1_57828628	chr1_17491056	chr1_25691917	chr1_20063754
chr1_57828640	chr1_17491522	chr1_25694703	chr1_20240771
chr1_57828659	chr1_17491558	chr1_25694770	chr1_20323400
chr1_57828670	chr1_17509398	chr1_25695393	chr1_20323431
chr1_57848525	chr1_17523859	chr1_25695404	chr1_20323461
chr1_58010847	chr1_17523944	chr1_25695907	chr1_20369663
chr1_58690107	chr1_17524497	chr1_25696206	chr1_20369670
chr1_58690149	chr1_17524716	chr1_25798801	chr1_20375461
chr1_58690168	chr1_17525501	chr1_25798841	chr1_20387562
chr1_58690184	chr1_17525518	chr1_25799068	chr1_20387563
chr1_58690193	chr1_17525603	chr1_25799132	chr1_20390185
chr1_58772985	chr1_17525730	chr1_25799135	chr1_20677384
chr1_59110030	chr1_17525884	chr1_25799156	chr1_20677686
chr1_59274962	chr1_17526156	chr1_25799170	chr1_20677708
chr1_59274991	chr1_17526187	chr1_25799171	chr1_20685184
chr1_60714201	chr1_17526195	chr1_25800416	chr1_20701258
chr1_60873526	chr1_17526463	chr1_25800433	chr1_20702382
chr1_61826982	chr1_17526522	chr1_25800515	chr1_20706064
chr1_61830421	chr1_17526702	chr1_25800565	chr1_21099824
chr1_62026361	chr1_17526909	chr1_25800591	chr1_21180439
chr1_62092205	chr1_17526924	chr1_25802340	chr1_21794216
chr1_62092209	chr1_17526937	chr1_25803773	chr1_21797845
chr1_62092210	chr1_17527005	chr1_25803809	chr1_21823558
chr1_62596447	chr1_17530640	chr1_25804665	chr1_21862860
chr1_62655719	chr1_17534450	chr1_25810886	chr1_21890548
chr1_64222780	chr1_17534500	chr1_25813739	chr1_21908222
chr1_64247534	chr1_17537283	chr1_25815371	chr1_21918555
chr1_64247768	chr1_17537326	chr1_25820569	chr1_21952214
chr1_64618969	chr1_17537340	chr1_25820717	chr1_21952313
chr1_64799525	chr1_17537447	chr1_25821778	chr1_21974369
chr1_64801353	chr1_17537688	chr1_25821878	chr1_21974382
chr1_64861449	chr1_17539381	chr1_25836727	chr1_21974383
chr1_64861493	chr1_17539383	chr1_25836728	chr1_22298694
chr1_64861505	chr1_17539384	chr1_25836794	chr1_22299057
chr1_64861509	chr1_17539500	chr1_25838052	chr1_22359272
chr1_64861749	chr1_17549738	chr1_25838142	chr1_22359447
chr1_64861752	chr1_17549801	chr1_25838170	chr1_22736890
chr1_64861757	chr1_17641183	chr1_25838765	chr1_22736891
chr1_64861761	chr1_17641305	chr1_26030065	chr1_22737001
chr1_64861763	chr1_17644323	chr1_26030142	chr1_22737029
chr1_64861764	chr1_17644354	chr1_26030169	chr1_22737052
chr1_64861768	chr1_17644532	chr1_26454407	chr1_22737054
chr1_64861799	chr1_17646826	chr1_26457643	chr1_23303894
chr1_64861832	chr1_17647073	chr1_26478691	chr1_23522407
chr1_65807644	chr1_17655735	chr1_26478969	chr1_23800221
chr1_65858916	chr1_17655908	chr1_26492627	chr1_23818839
chr1_66009748	chr1_17660191	chr1_26492694	chr1_23818850
chr1_66009826	chr1_17692763	chr1_26501445	chr1_23818852
chr1_66010113	chr1_17700675	chr1_26501554	chr1_23818865
chr1_66058658	chr1_17776973	chr1_26501723	chr1_23818866
chr1_66058664	chr1_17889956	chr1_26505718	chr1_23818875
chr1_66131640	chr1_17889998	chr1_26507793	chr1_23818893
chr1_66131694	chr1_17890072	chr1_26511813	chr1_23818931
chr1_66131702	chr1_18145417	chr1_26511826	chr1_23818934
chr1_66163966	chr1_18171985	chr1_26789333	chr1_23818935
chr1_66163991	chr1_18214718	chr1_26856825	chr1_23818938
chr1_66203967	chr1_18214744	chr1_26936346	chr1_23821250
chr1_66204364	chr1_18232870	chr1_26936421	chr1_23835918
chr1_66270636	chr1_18240115	chr1_26950517	chr1_23865255
chr1_66274490	chr1_18240140	chr1_26954843	chr1_23865511
chr1_66289945	chr1_18247357	chr1_26974225	chr1_23865663
chr1_66331034	chr1_18247461	chr1_26974767	chr1_23884186
chr1_66331110	chr1_18247660	chr1_27022663	chr1_23894323
chr1_66364734	chr1_18249720	chr1_27087479	chr1_23894575
chr1_66377879	chr1_18258006	chr1_27088478	chr1_23907593
chr1_66451624	chr1_18261005	chr1_27088973	chr1_23941718
chr1_66452422	chr1_18265040	chr1_27090265	chr1_23986093
chr1_66494497	chr1_18265338	chr1_27090318	chr1_23986156
chr1_67057597	chr1_18265394	chr1_27091068	chr1_24003819
chr1_67057873	chr1_18265419	chr1_27091706	chr1_24014206
chr1_67124354	chr1_18270698	chr1_27091707	chr1_24014503
chr1_67124373	chr1_18270769	chr1_27091758	chr1_24014534
chr1_67124434	chr1_18271017	chr1_27092396	chr1_24016413
chr1_67124435	chr1_18272396	chr1_27092398	chr1_24025474
chr1_67124538	chr1_18273291	chr1_27120213	chr1_24081640
chr1_67694283	chr1_18273344	chr1_27418153	chr1_24082758
chr1_67758226	chr1_18274077	chr1_27418343	chr1_24083012
chr1_67876393	chr1_18275675	chr1_27694883	chr1_24084268
chr1_67880688	chr1_18289194	chr1_27694892	chr1_24087263
chr1_67880777	chr1_18289346	chr1_27694893	chr1_24087493
chr1_67932755	chr1_18306003	chr1_27907697	chr1_24088277
chr1_67932820	chr1_18324998	chr1_27913100	chr1_24088553
chr1_67942900	chr1_18327258	chr1_27917123	chr1_24088635
chr1_67974555	chr1_18327262	chr1_27930303	chr1_24090503
chr1_68029807	chr1_18327333	chr1_28008107	chr1_24388393
chr1_68087216	chr1_18329925	chr1_28008835	chr1_24389676
chr1_68378820	chr1_18329981	chr1_28020923	chr1_24389678
chr1_68658742	chr1_18329992	chr1_28159788	chr1_24430893
chr1_68659188	chr1_18332038	chr1_28161622	chr1_24498067
chr1_68659870	chr1_18332296	chr1_28191616	chr1_24499069
chr1_68659906	chr1_18333355	chr1_28191742	chr1_24499642
chr1_68680373	chr1_18335627	chr1_28780993	chr1_24499693
chr1_68848054	chr1_18347947	chr1_28791663	chr1_24499702
chr1_68848070	chr1_18353359	chr1_28791695	chr1_24499711
chr1_68848166	chr1_18353520	chr1_28867458	chr1_24500362
chr1_68848287	chr1_18359350	chr1_28950577	chr1_24500400
chr1_68849839	chr1_18359472	chr1_28950805	chr1_24500479
chr1_69136932	chr1_18359493	chr1_28950847	chr1_24500507
chr1_69140703	chr1_18359515	chr1_28951143	chr1_24500509
chr1_69140826	chr1_18361039	chr1_28972805	chr1_24500543
chr1_69161047	chr1_18367437	chr1_29108700	chr1_24500562
chr1_69200780	chr1_18367469	chr1_29109324	chr1_24500584
chr1_69200876	chr1_18367626	chr1_29110951	chr1_24500615
chr1_69200925	chr1_18367795	chr1_29111271	chr1_24523102
chr1_69200996	chr1_18370551	chr1_29126985	chr1_24523212
chr1_69201159	chr1_18370726	chr1_29127039	chr1_24543754
chr1_69201448	chr1_18373965	chr1_29173380	chr1_24543755
chr1_69201451	chr1_18374230	chr1_29221978	chr1_24554799
chr1_69444268	chr1_18374242	chr1_29305630	chr1_24594436
chr1_69444773	chr1_18374879	chr1_29338965	chr1_24594505
chr1_69444918	chr1_18378131	chr1_29368171	chr1_25018574
chr1_69670542	chr1_18378285	chr1_29428123	chr1_25038635
chr1_69687628	chr1_18378567	chr1_29428124	chr1_25085194
chr1_69687683	chr1_18378875	chr1_29482088	chr1_25085316
chr1_69687863	chr1_18382136	chr1_29507030	chr1_25085639
chr1_69687968	chr1_18382144	chr1_29509418	chr1_25089450
chr1_69688517	chr1_18382158	chr1_29516978	chr1_25119835
chr1_69688617	chr1_18382161	chr1_29517065	chr1_25119975
chr1_69688697	chr1_18401953	chr1_29517739	chr1_25145218
chr1_69688698	chr1_18401984	chr1_29518073	chr1_25225440
chr1_69688735	chr1_18407752	chr1_29519091	chr1_25508062
chr1_69688763	chr1_18407862	chr1_29519125	chr1_25508088
chr1_69688783	chr1_18433486	chr1_29519401	chr1_25509627
chr1_69689251	chr1_18433635	chr1_29524996	chr1_25565128
chr1_69689278	chr1_18440256	chr1_29525270	chr1_25685809
chr1_69689456	chr1_18440259	chr1_29525278	chr1_25686000
chr1_69729466	chr1_18550276	chr1_29545631	chr1_25686010
chr1_70105056	chr1_18550548	chr1_29611585	chr1_25686032
chr1_70105298	chr1_18550652	chr1_29613129	chr1_25686089
chr1_70105509	chr1_18556002	chr1_29625297	chr1_25686310
chr1_70199365	chr1_18556014	chr1_29625530	chr1_25686330
chr1_70208487	chr1_18557799	chr1_29647956	chr1_25686361
chr1_70232989	chr1_18557804	chr1_29652967	chr1_25686626
chr1_70232995	chr1_18557839	chr1_29656688	chr1_25687184
chr1_70276626	chr1_18557863	chr1_29900933	chr1_25687646
chr1_70276833	chr1_18557865	chr1_29901354	chr1_25691917
chr1_70276868	chr1_18557867	chr1_29901500	chr1_25694703
chr1_70276975	chr1_18557883	chr1_29901956	chr1_25695393
chr1_70276998	chr1_18557897	chr1_29902025	chr1_25695404
chr1_70277087	chr1_18693106	chr1_29902811	chr1_25695626
chr1_70323736	chr1_18693125	chr1_29920289	chr1_25695907
chr1_70328703	chr1_18694290	chr1_30255675	chr1_25696062
chr1_70335690	chr1_18762202	chr1_30258430	chr1_25696206
chr1_70335728	chr1_18762307	chr1_30260929	chr1_25798769
chr1_70335734	chr1_18900028	chr1_30435017	chr1_25798801
chr1_70396140	chr1_18900517	chr1_30482417	chr1_25798841
chr1_70487601	chr1_18932149	chr1_30482430	chr1_25799068
chr1_70487671	chr1_19002760	chr1_30482431	chr1_25799132
chr1_70517233	chr1_19110859	chr1_30524788	chr1_25799135
chr1_70517312	chr1_19112293	chr1_30527900	chr1_25799156
chr1_70533410	chr1_19171398	chr1_30542540	chr1_25799170
chr1_70696213	chr1_19171523	chr1_30542647	chr1_25799171
chr1_71290494	chr1_19193680	chr1_30542788	chr1_25800416
chr1_71290507	chr1_19194981	chr1_30555234	chr1_25800433
chr1_71290513	chr1_19231182	chr1_30558847	chr1_25800515
chr1_71290522	chr1_19231220	chr1_30561163	chr1_25800565
chr1_71290540	chr1_19469523	chr1_30568589	chr1_25800591
chr1_71305271	chr1_19469565	chr1_30569368	chr1_25802340
chr1_71668555	chr1_19557690	chr1_30587998	chr1_25803773
chr1_71668711	chr1_19892401	chr1_30588001	chr1_25803809
chr1_71698376	chr1_19994857	chr1_30588563	chr1_25804665
chr1_72218357	chr1_20063754	chr1_30601523	chr1_25820569
chr1_72269273	chr1_20064624	chr1_30606500	chr1_25820717
chr1_72280203	chr1_20064672	chr1_30609072	chr1_25821573
chr1_72280214	chr1_20220068	chr1_30609140	chr1_25821778
chr1_72280216	chr1_20240771	chr1_30610679	chr1_25821878
chr1_72280951	chr1_20309879	chr1_30612791	chr1_25836727
chr1_72281290	chr1_20323390	chr1_30639681	chr1_25836728
chr1_72281440	chr1_20323400	chr1_30647200	chr1_25836794
chr1_72928596	chr1_20323431	chr1_30647521	chr1_25838142
chr1_73402179	chr1_20369663	chr1_30647973	chr1_25838170
chr1_73521079	chr1_20369670	chr1_30648480	chr1_25838266
chr1_73522108	chr1_20375461	chr1_30652012	chr1_25838765
chr1_73633249	chr1_20387562	chr1_30717344	chr1_25879630
chr1_73644781	chr1_20387563	chr1_30718087	chr1_25879727
chr1_73645857	chr1_20390185	chr1_30718569	chr1_26029173
chr1_73668117	chr1_20669363	chr1_30718575	chr1_26029175
chr1_73761958	chr1_20677384	chr1_30745315	chr1_26029964
chr1_73761980	chr1_20677686	chr1_30745998	chr1_26030065
chr1_73974444	chr1_20677708	chr1_30746463	chr1_26030142
chr1_74748183	chr1_20685184	chr1_30747549	chr1_26030169
chr1_74748211	chr1_20701258	chr1_30747611	chr1_26141477
chr1_75036039	chr1_20702382	chr1_30747744	chr1_26207648
chr1_75506557	chr1_20706064	chr1_30747747	chr1_26207724
chr1_75506560	chr1_21099824	chr1_30748414	chr1_26245783
chr1_75506563	chr1_21794216	chr1_30755485	chr1_26382450
chr1_75506565	chr1_21797845	chr1_30778374	chr1_26454407
chr1_75506567	chr1_21814262	chr1_30806459	chr1_26457643
chr1_75526835	chr1_21823204	chr1_30871656	chr1_26477488
chr1_75526955	chr1_21823558	chr1_30871661	chr1_26478691
chr1_75537834	chr1_21862860	chr1_30871669	chr1_26478969
chr1_75558761	chr1_21908222	chr1_31057643	chr1_26492627
chr1_75832655	chr1_21918555	chr1_31057829	chr1_26492694
chr1_75836898	chr1_21952214	chr1_31057847	chr1_26501445
chr1_75836951	chr1_21952313	chr1_31148144	chr1_26501554
chr1_75837027	chr1_21974088	chr1_31149652	chr1_26501723
chr1_75837031	chr1_21974369	chr1_31151229	chr1_26507793
chr1_76106196	chr1_21974383	chr1_31156006	chr1_26511813
chr1_76391857	chr1_22298290	chr1_31156206	chr1_26511826
chr1_76391858	chr1_22298694	chr1_31182301	chr1_26511889
chr1_76392399	chr1_22359272	chr1_31214265	chr1_26511939
chr1_76392401	chr1_22362391	chr1_31260911	chr1_26511941
chr1_76433765	chr1_22362405	chr1_31260920	chr1_26665362
chr1_76449777	chr1_22736890	chr1_31261076	chr1_26665372
chr1_76452566	chr1_22736891	chr1_31266507	chr1_26856825
chr1_76459144	chr1_22737001	chr1_31363672	chr1_26875294
chr1_77334328	chr1_22737029	chr1_31364003	chr1_26875361
chr1_77334390	chr1_22737052	chr1_31418458	chr1_26933887
chr1_77334394	chr1_22737054	chr1_31429320	chr1_26934035
chr1_77334413	chr1_22737055	chr1_31438407	chr1_26936346
chr1_77334437	chr1_22737062	chr1_31447978	chr1_26936421
chr1_77334468	chr1_23470500	chr1_31448050	chr1_26950517
chr1_77334473	chr1_23501255	chr1_31524543	chr1_26954843
chr1_77334483	chr1_23645605	chr1_31631414	chr1_26974225
chr1_77334782	chr1_23818689	chr1_31989952	chr1_26974767
chr1_77334789	chr1_23818698	chr1_32515244	chr1_26975313
chr1_78409644	chr1_23818761	chr1_32539656	chr1_26993498
chr1_78409664	chr1_23818768	chr1_32539955	chr1_27022510
chr1_78409770	chr1_23818791	chr1_32539987	chr1_27022663
chr1_78409776	chr1_23818797	chr1_33773589	chr1_27088085
chr1_78409814	chr1_23818839	chr1_33775941	chr1_27088478
chr1_78409839	chr1_23818850	chr1_33820981	chr1_27088862
chr1_78409959	chr1_23818852	chr1_33830531	chr1_27088973
chr1_78409995	chr1_23818865	chr1_33851283	chr1_27090265
chr1_78410043	chr1_23818866	chr1_33883408	chr1_27090318
chr1_78410091	chr1_23818875	chr1_33889352	chr1_27091068
chr1_78410110	chr1_23818893	chr1_33969326	chr1_27091758
chr1_78410361	chr1_23818899	chr1_33969716	chr1_27092396
chr1_78410465	chr1_23818904	chr1_34036837	chr1_27092398
chr1_78410469	chr1_23818931	chr1_34036986	chr1_27092400
chr1_78410471	chr1_23818934	chr1_34058556	chr1_27120213
chr1_78438091	chr1_23818935	chr1_34369390	chr1_27211837
chr1_78438248	chr1_23818936	chr1_34581053	chr1_27418153
chr1_78438364	chr1_23818938	chr1_34642888	chr1_27418343
chr1_78438382	chr1_23819020	chr1_34642976	chr1_27418477
chr1_78438388	chr1_23834966	chr1_34644032	chr1_27672876
chr1_78438421	chr1_23835918	chr1_34726842	chr1_27694883
chr1_78438422	chr1_23865199	chr1_34835246	chr1_27694892
chr1_78438443	chr1_23865255	chr1_34877971	chr1_27694893
chr1_78438461	chr1_23865454	chr1_34877985	chr1_27991636
chr1_78438756	chr1_23865511	chr1_34980674	chr1_27991947
chr1_78439001	chr1_23884186	chr1_35012246	chr1_28109902
chr1_78439016	chr1_23894323	chr1_35087777	chr1_28120620
chr1_78439271	chr1_23986156	chr1_35088008	chr1_28161622
chr1_78439561	chr1_24003819	chr1_35180852	chr1_28166773
chr1_79133289	chr1_24014206	chr1_35181074	chr1_28170025
chr1_79134623	chr1_24014503	chr1_35315232	chr1_28191616
chr1_80404141	chr1_24014534	chr1_35360403	chr1_28191742
chr1_80408083	chr1_24016413	chr1_35407412	chr1_28652059
chr1_80408131	chr1_24060763	chr1_35409661	chr1_28759754
chr1_80469157	chr1_24076619	chr1_35416252	chr1_28782679
chr1_80927702	chr1_24081640	chr1_35419691	chr1_28791663
chr1_80927717	chr1_24082758	chr1_35558917	chr1_28791695
chr1_80927723	chr1_24084268	chr1_35643389	chr1_28867458
chr1_80927729	chr1_24087263	chr1_35643401	chr1_28869932
chr1_80927732	chr1_24087493	chr1_35643419	chr1_28873971
chr1_80927741	chr1_24088277	chr1_35644123	chr1_28932794
chr1_80927750	chr1_24088513	chr1_35644135	chr1_28950577
chr1_80927759	chr1_24088553	chr1_35832153	chr1_28950805
chr1_80927765	chr1_24088635	chr1_35848656	chr1_28950847
chr1_80927780	chr1_24125113	chr1_35850307	chr1_28972805
chr1_80927783	chr1_24285690	chr1_35862445	chr1_29101792
chr1_80927786	chr1_24388393	chr1_35867700	chr1_29101793
chr1_80927789	chr1_24430893	chr1_35867865	chr1_29108700
chr1_80927810	chr1_24498067	chr1_35876699	chr1_29109324
chr1_80927814	chr1_24499069	chr1_35876906	chr1_29110951
chr1_80927816	chr1_24499357	chr1_35882552	chr1_29173380
chr1_81229790	chr1_24499693	chr1_35882928	chr1_29178656
chr1_81276165	chr1_24499702	chr1_35885262	chr1_29221978
chr1_81288624	chr1_24499711	chr1_35897609	chr1_29305630
chr1_81297781	chr1_24500362	chr1_35897928	chr1_29368171
chr1_81426133	chr1_24500413	chr1_35911155	chr1_29426527
chr1_81426266	chr1_24500420	chr1_35912561	chr1_29428123
chr1_81543436	chr1_24500422	chr1_35929594	chr1_29428124
chr1_81543447	chr1_24500543	chr1_35932393	chr1_29507030
chr1_81543455	chr1_24500562	chr1_35941420	chr1_29508865
chr1_81543457	chr1_24500584	chr1_35961412	chr1_29509323
chr1_81543769	chr1_24500628	chr1_35961487	chr1_29509418
chr1_81543868	chr1_24518218	chr1_35975449	chr1_29516978
chr1_81818360	chr1_24523212	chr1_35975476	chr1_29517065
chr1_81818786	chr1_24543754	chr1_35980335	chr1_29518129
chr1_81820132	chr1_24543755	chr1_35980375	chr1_29519091
chr1_81820250	chr1_24554799	chr1_35980381	chr1_29519125
chr1_81820860	chr1_24594436	chr1_35980395	chr1_29519401
chr1_81821187	chr1_24594505	chr1_36067964	chr1_29519504
chr1_81821223	chr1_24705597	chr1_36067980	chr1_29525270
chr1_81822067	chr1_24705609	chr1_36088829	chr1_29525278
chr1_81822441	chr1_24705638	chr1_36116473	chr1_29525303
chr1_81822744	chr1_24717160	chr1_36127867	chr1_29525319
chr1_81823068	chr1_24864853	chr1_36130989	chr1_29611497
chr1_81823807	chr1_25018574	chr1_36156057	chr1_29611585
chr1_81823931	chr1_25018793	chr1_36164789	chr1_29613129
chr1_81825019	chr1_25018797	chr1_36178292	chr1_29625297
chr1_81825034	chr1_25038635	chr1_36178344	chr1_29625530
chr1_81825513	chr1_25085194	chr1_36201032	chr1_29647956
chr1_81890293	chr1_25085316	chr1_36210400	chr1_29652967
chr1_81988368	chr1_25085639	chr1_36213659	chr1_29656583
chr1_82090942	chr1_25089450	chr1_36213791	chr1_29656688
chr1_82097326	chr1_25119835	chr1_36215383	chr1_29656889
chr1_82107251	chr1_25119975	chr1_36223492	chr1_29656909
chr1_82135787	chr1_25145218	chr1_36748302	chr1_29658995
chr1_82181093	chr1_25225440	chr1_36869038	chr1_29659034
chr1_82186721	chr1_25341577	chr1_36869101	chr1_29900933
chr1_83092049	chr1_25508032	chr1_36869316	chr1_29901354
chr1_83102178	chr1_25603460	chr1_36870550	chr1_29901500
chr1_83150084	chr1_25685809	chr1_36870577	chr1_29901956
chr1_83150129	chr1_25686000	chr1_36870991	chr1_29902025
chr1_83243883	chr1_25686010	chr1_36871030	chr1_29902127
chr1_84961523	chr1_25686310	chr1_37016160	chr1_29920289
chr1_84963775	chr1_25686330	chr1_37025528	chr1_30255675
chr1_84979087	chr1_25686361	chr1_37084916	chr1_30258430
chr1_85055297	chr1_25687492	chr1_37085801	chr1_30260606
chr1_85060775	chr1_25687814	chr1_37103886	chr1_30260929
chr1_85081630	chr1_25691917	chr1_37104070	chr1_30424457
chr1_85806378	chr1_25694703	chr1_37104087	chr1_30434817
chr1_85961526	chr1_25694770	chr1_37112003	chr1_30434866
chr1_85961534	chr1_25695393	chr1_37112358	chr1_30435017
chr1_85967260	chr1_25695907	chr1_37115768	chr1_30527900
chr1_85973226	chr1_25696206	chr1_37124448	chr1_30542540
chr1_86007060	chr1_25798801	chr1_37124490	chr1_30542647
chr1_86242502	chr1_25798841	chr1_37143545	chr1_30555234
chr1_86449961	chr1_25799068	chr1_37149389	chr1_30558847
chr1_86770442	chr1_25799132	chr1_37152729	chr1_30561163
chr1_86919738	chr1_25799135	chr1_37157458	chr1_30568148
chr1_87005583	chr1_25799156	chr1_37208478	chr1_30568176
chr1_87015347	chr1_25799170	chr1_37209002	chr1_30568589
chr1_87285578	chr1_25799171	chr1_37329252	chr1_30569368
chr1_87304367	chr1_25800515	chr1_37533802	chr1_30573536
chr1_87304384	chr1_25800565	chr1_37533880	chr1_30583433
chr1_87304414	chr1_25800591	chr1_37538540	chr1_30586568
chr1_87304424	chr1_25800799	chr1_37597930	chr1_30587998
chr1_87334093	chr1_25802340	chr1_37706520	chr1_30588001
chr1_87485995	chr1_25803773	chr1_37752864	chr1_30601523
chr1_87706764	chr1_25803809	chr1_37752901	chr1_30606500
chr1_87706809	chr1_25804665	chr1_37776692	chr1_30609072
chr1_87706817	chr1_25810886	chr1_37776800	chr1_30610679
chr1_87706819	chr1_25815371	chr1_37776826	chr1_30612791
chr1_87717630	chr1_25820569	chr1_37776832	chr1_30647200
chr1_87750751	chr1_25820717	chr1_37776860	chr1_30647521
chr1_87916435	chr1_25821573	chr1_37784448	chr1_30647973
chr1_87916438	chr1_25821778	chr1_37784555	chr1_30648053
chr1_87916477	chr1_25821878	chr1_37784596	chr1_30648056
chr1_88004894	chr1_25836727	chr1_37784604	chr1_30648442
chr1_88126145	chr1_25836728	chr1_37786491	chr1_30648464
chr1_88126257	chr1_25836794	chr1_37786733	chr1_30648465
chr1_88126378	chr1_25837176	chr1_37797695	chr1_30648480
chr1_88126830	chr1_25838142	chr1_37797698	chr1_30652012
chr1_88126839	chr1_25838170	chr1_37797699	chr1_30716628
chr1_88129811	chr1_25838266	chr1_37800257	chr1_30716722
chr1_88147379	chr1_25838513	chr1_37800284	chr1_30716732
chr1_88152151	chr1_25838765	chr1_37800291	chr1_30717344
chr1_88157133	chr1_25879630	chr1_37806905	chr1_30718087
chr1_88160684	chr1_25879727	chr1_37808566	chr1_30740378
chr1_88160711	chr1_25879942	chr1_37809518	chr1_30745998
chr1_88230562	chr1_25880002	chr1_37810961	chr1_30746463
chr1_88230608	chr1_26029173	chr1_37822412	chr1_30747549
chr1_88230620	chr1_26029175	chr1_37826756	chr1_30747611
chr1_88288629	chr1_26029216	chr1_37826794	chr1_30747744
chr1_88288801	chr1_26029323	chr1_37826795	chr1_30747747
chr1_88448033	chr1_26029357	chr1_37835036	chr1_30748414
chr1_88586720	chr1_26030065	chr1_37835043	chr1_30755485
chr1_88586988	chr1_26030142	chr1_37852815	chr1_30760197
chr1_88985394	chr1_26030169	chr1_37852950	chr1_30778374
chr1_88988403	chr1_26100830	chr1_37853048	chr1_30806459
chr1_89121162	chr1_26100863	chr1_37860850	chr1_30806524
chr1_89150867	chr1_26100864	chr1_37901746	chr1_30871577
chr1_89237767	chr1_26370175	chr1_37914116	chr1_30871656
chr1_89301832	chr1_26424428	chr1_38319751	chr1_30871661
chr1_89301895	chr1_26424579	chr1_38366576	chr1_30871669
chr1_89301898	chr1_26454280	chr1_38367688	chr1_30871679
chr1_89303450	chr1_26454407	chr1_38377747	chr1_30986307
chr1_89348490	chr1_26457643	chr1_38379529	chr1_31057643
chr1_89356336	chr1_26478691	chr1_38396369	chr1_31057829
chr1_89360055	chr1_26478969	chr1_38410793	chr1_31141787
chr1_89363561	chr1_26492627	chr1_38433360	chr1_31141788
chr1_89587869	chr1_26492694	chr1_38433513	chr1_31141791
chr1_89589221	chr1_26501445	chr1_39373270	chr1_31148144
chr1_89606943	chr1_26501554	chr1_39412758	chr1_31149652
chr1_89614669	chr1_26501723	chr1_39412794	chr1_31151229
chr1_89617007	chr1_26505718	chr1_39412824	chr1_31156006
chr1_89811362	chr1_26507793	chr1_39453792	chr1_31156206
chr1_89811398	chr1_26511813	chr1_39454837	chr1_31182301
chr1_89811719	chr1_26511826	chr1_39454839	chr1_31214265
chr1_89811963	chr1_26665362	chr1_39454999	chr1_31260911
chr1_89812061	chr1_26665372	chr1_39455899	chr1_31260920
chr1_89879744	chr1_26665421	chr1_39455959	chr1_31261061
chr1_89880122	chr1_26856825	chr1_39461874	chr1_31261076
chr1_90101674	chr1_26857349	chr1_39462035	chr1_31266507
chr1_90101734	chr1_26864166	chr1_39471375	chr1_31363672
chr1_90101884	chr1_26875251	chr1_39634010	chr1_31364003
chr1_90101910	chr1_26936421	chr1_39634110	chr1_31429320
chr1_90102023	chr1_26950517	chr1_39742082	chr1_31438407
chr1_90102056	chr1_26954843	chr1_39796649	chr1_31447978
chr1_90102057	chr1_26955117	chr1_39817413	chr1_31524543
chr1_90102296	chr1_26974225	chr1_39872949	chr1_31631414
chr1_90102371	chr1_26974767	chr1_40167660	chr1_31885277
chr1_90102445	chr1_26979276	chr1_40178514	chr1_31885360
chr1_90724000	chr1_26993498	chr1_40179163	chr1_32515244
chr1_90724066	chr1_27019995	chr1_40205608	chr1_32515285
chr1_90789670	chr1_27022663	chr1_40205612	chr1_32515325
chr1_90807410	chr1_27087479	chr1_40256001	chr1_32539536
chr1_90815925	chr1_27088478	chr1_40260712	chr1_32539656
chr1_91242030	chr1_27088973	chr1_40260892	chr1_32539955
chr1_91893588	chr1_27090265	chr1_40260912	chr1_32539987
chr1_92027884	chr1_27090318	chr1_40271108	chr1_33586372
chr1_92571805	chr1_27091758	chr1_40355877	chr1_33587548
chr1_92571898	chr1_27092396	chr1_40355879	chr1_33773589
chr1_92999558	chr1_27092398	chr1_40355887	chr1_33775848
chr1_93037348	chr1_27120213	chr1_40355889	chr1_33775941
chr1_93037453	chr1_27297622	chr1_40355890	chr1_33820981
chr1_93082389	chr1_27418153	chr1_40355891	chr1_33830531
chr1_93093940	chr1_27418343	chr1_40363951	chr1_33851283
chr1_93143489	chr1_27519828	chr1_40363978	chr1_33871263
chr1_93143512	chr1_27519850	chr1_40364521	chr1_33871270
chr1_93143574	chr1_27519852	chr1_40364946	chr1_33883408
chr1_93144381	chr1_27519854	chr1_40365003	chr1_33889272
chr1_93144383	chr1_27655597	chr1_40384754	chr1_33933713
chr1_93321145	chr1_27687770	chr1_40386069	chr1_33969716
chr1_93354201	chr1_27694883	chr1_40387823	chr1_34036837
chr1_93354672	chr1_27694892	chr1_40483430	chr1_34036986
chr1_93423884	chr1_27694893	chr1_40483694	chr1_34058556
chr1_93590737	chr1_27746694	chr1_40494580	chr1_34063071
chr1_93677336	chr1_27918958	chr1_40494728	chr1_34101696
chr1_93886944	chr1_27925760	chr1_40494752	chr1_34205196
chr1_93886984	chr1_27930303	chr1_40511275	chr1_34343568
chr1_93887083	chr1_27991636	chr1_40521546	chr1_34369390
chr1_93887358	chr1_28161622	chr1_40521731	chr1_34639368
chr1_93887448	chr1_28166773	chr1_40524248	chr1_34642976
chr1_94100972	chr1_28166924	chr1_40530925	chr1_34644032
chr1_94100973	chr1_28191616	chr1_40538664	chr1_34726842
chr1_94100974	chr1_28191742	chr1_40563182	chr1_34835246
chr1_94100976	chr1_28780993	chr1_40563452	chr1_34877971
chr1_94101207	chr1_28782679	chr1_40602953	chr1_34877985
chr1_94255205	chr1_28791663	chr1_40603753	chr1_34994092
chr1_94255302	chr1_28791695	chr1_40603801	chr1_34994096
chr1_94255339	chr1_28837408	chr1_40604024	chr1_35012246
chr1_94257516	chr1_28867458	chr1_40604038	chr1_35014414
chr1_94540213	chr1_28869946	chr1_40604677	chr1_35036989
chr1_94559778	chr1_28950577	chr1_40644573	chr1_35087777
chr1_94567935	chr1_28950805	chr1_40710529	chr1_35088008
chr1_94574133	chr1_28950847	chr1_40711171	chr1_35180852
chr1_94622983	chr1_28951143	chr1_40711449	chr1_35181074
chr1_94624431	chr1_28972805	chr1_40901800	chr1_35299304
chr1_94625227	chr1_29101741	chr1_40906030	chr1_35315232
chr1_94826022	chr1_29101754	chr1_40906162	chr1_35360403
chr1_94907835	chr1_29101755	chr1_40957462	chr1_35369089
chr1_94916552	chr1_29101792	chr1_41073629	chr1_35407412
chr1_94935030	chr1_29101793	chr1_41073659	chr1_35419691
chr1_94935864	chr1_29108700	chr1_41073683	chr1_35530990
chr1_95062590	chr1_29109324	chr1_41073712	chr1_35535331
chr1_95062661	chr1_29110951	chr1_41251968	chr1_35558917
chr1_95064146	chr1_29117918	chr1_41276946	chr1_35644123
chr1_95272276	chr1_29126985	chr1_41276970	chr1_35644135
chr1_95278722	chr1_29127039	chr1_41277159	chr1_35831895
chr1_95279040	chr1_29173380	chr1_41279493	chr1_35832153
chr1_95279214	chr1_29233296	chr1_41283020	chr1_35832188
chr1_95279353	chr1_29305630	chr1_41287441	chr1_35850231
chr1_95279388	chr1_29306077	chr1_41287492	chr1_35850270
chr1_95324623	chr1_29368171	chr1_41287843	chr1_35850307
chr1_95760368	chr1_29426527	chr1_41294461	chr1_35862445
chr1_96496790	chr1_29428123	chr1_41319452	chr1_35867865
chr1_96496856	chr1_29428124	chr1_41421266	chr1_35876699
chr1_96496935	chr1_29436116	chr1_41592377	chr1_35876906
chr1_96496945	chr1_29507030	chr1_41593060	chr1_35882552
chr1_96496949	chr1_29509323	chr1_41704044	chr1_35885262
chr1_96496953	chr1_29509418	chr1_41704474	chr1_35885405
chr1_96830524	chr1_29516978	chr1_41742942	chr1_35897519
chr1_96830698	chr1_29517065	chr1_41802494	chr1_35897609
chr1_96830731	chr1_29517739	chr1_41803420	chr1_35897928
chr1_96868075	chr1_29518073	chr1_41808886	chr1_35902584
chr1_96868104	chr1_29518129	chr1_41813256	chr1_35910889
chr1_96868165	chr1_29519125	chr1_41882469	chr1_35911155
chr1_96869210	chr1_29519401	chr1_42384361	chr1_35912561
chr1_96869562	chr1_29525270	chr1_42391750	chr1_35932301
chr1_96877244	chr1_29525278	chr1_42441982	chr1_35932456
chr1_96881158	chr1_29525303	chr1_42453255	chr1_35961412
chr1_97075506	chr1_29525319	chr1_42457108	chr1_35961487
chr1_97075587	chr1_29545500	chr1_42477188	chr1_35975449
chr1_97075589	chr1_29613129	chr1_42560716	chr1_35978661
chr1_97079242	chr1_29625297	chr1_42595047	chr1_35980335
chr1_97104880	chr1_29625530	chr1_42615484	chr1_35980375
chr1_97104928	chr1_29646071	chr1_42623328	chr1_35980381
chr1_97104958	chr1_29647956	chr1_42634477	chr1_35980395
chr1_97105030	chr1_29652644	chr1_42648678	chr1_36066974
chr1_97105282	chr1_29652967	chr1_42687639	chr1_36067964
chr1_97105848	chr1_29656688	chr1_42708783	chr1_36067980
chr1_97105850	chr1_29656889	chr1_42708785	chr1_36077428
chr1_97631267	chr1_29656909	chr1_42902665	chr1_36088829
chr1_97631454	chr1_29669660	chr1_42902705	chr1_36116473
chr1_97631547	chr1_29674569	chr1_42902885	chr1_36127867
chr1_97640961	chr1_29674574	chr1_42903379	chr1_36130539
chr1_97644575	chr1_29900933	chr1_42906639	chr1_36130741
chr1_97658310	chr1_29901354	chr1_42943230	chr1_36136200
chr1_97717121	chr1_29901500	chr1_42943337	chr1_36156057
chr1_97718819	chr1_29901639	chr1_42945175	chr1_36164789
chr1_97720746	chr1_29901956	chr1_42945207	chr1_36175265
chr1_97720815	chr1_29902025	chr1_42945405	chr1_36177082
chr1_97720890	chr1_29902127	chr1_42948311	chr1_36178292
chr1_97720912	chr1_29920289	chr1_43148987	chr1_36201032
chr1_97721070	chr1_30247543	chr1_43158001	chr1_36209889
chr1_97734103	chr1_30255675	chr1_43265382	chr1_36210173
chr1_97734220	chr1_30258430	chr1_44286489	chr1_36210729
chr1_97736921	chr1_30260606	chr1_44293667	chr1_36210816
chr1_97736936	chr1_30260929	chr1_44300625	chr1_36213659
chr1_97737545	chr1_30261239	chr1_44300845	chr1_36213791
chr1_97737597	chr1_30389789	chr1_44303560	chr1_36215383
chr1_97741878	chr1_30424457	chr1_44308444	chr1_36223492
chr1_97811541	chr1_30435017	chr1_44309050	chr1_36333078
chr1_97811947	chr1_30482417	chr1_44309400	chr1_36333090
chr1_97944682	chr1_30482430	chr1_44309451	chr1_36333112
chr1_97945775	chr1_30482431	chr1_44315824	chr1_36458843
chr1_97946856	chr1_30490536	chr1_44316168	chr1_36549918
chr1_97951462	chr1_30510936	chr1_44316530	chr1_36549939
chr1_97951713	chr1_30524803	chr1_44316576	chr1_36588894
chr1_97951737	chr1_30527842	chr1_44316636	chr1_36588912
chr1_97952006	chr1_30527900	chr1_44360966	chr1_36588918
chr1_97958645	chr1_30542540	chr1_44589067	chr1_36588956
chr1_97958646	chr1_30542647	chr1_44600186	chr1_36589028
chr1_97958655	chr1_30555234	chr1_44600192	chr1_36589047
chr1_98036559	chr1_30558847	chr1_44601504	chr1_36611613
chr1_98193012	chr1_30561163	chr1_44606072	chr1_36748302
chr1_98193013	chr1_30568589	chr1_44606341	chr1_36795186
chr1_98193051	chr1_30569368	chr1_44620537	chr1_36795208
chr1_98193052	chr1_30583301	chr1_44623299	chr1_36869038
chr1_98193056	chr1_30586568	chr1_44628510	chr1_36869101
chr1_98200978	chr1_30587998	chr1_44631562	chr1_36870991
chr1_98253860	chr1_30588001	chr1_44635137	chr1_36871030
chr1_98308023	chr1_30588563	chr1_44682850	chr1_36960028
chr1_98319104	chr1_30606500	chr1_44682897	chr1_37016160
chr1_98455817	chr1_30609072	chr1_44682993	chr1_37084916
chr1_98455825	chr1_30609140	chr1_44771376	chr1_37085801
chr1_98455840	chr1_30610679	chr1_44908573	chr1_37103886
chr1_98603691	chr1_30647200	chr1_44920986	chr1_37104070
chr1_98603754	chr1_30647521	chr1_44934388	chr1_37104087
chr1_98957402	chr1_30647973	chr1_44935176	chr1_37112003
chr1_99381952	chr1_30648051	chr1_44937271	chr1_37115768
chr1_99382532	chr1_30648442	chr1_44938477	chr1_37124448
chr1_99383357	chr1_30648464	chr1_44938481	chr1_37124490
chr1_99396040	chr1_30648465	chr1_44938523	chr1_37143545
chr1_99409160	chr1_30648480	chr1_44985484	chr1_37149389
chr1_99410199	chr1_30652012	chr1_44988729	chr1_37152729
chr1_99442329	chr1_30717114	chr1_45000306	chr1_37157458
chr1_99450547	chr1_30717344	chr1_45018556	chr1_37208478
chr1_99450931	chr1_30718087	chr1_45068243	chr1_37209002
chr1_99450933	chr1_30740378	chr1_45071285	chr1_37247754
chr1_99450937	chr1_30745315	chr1_45071299	chr1_37497032
chr1_99450940	chr1_30745998	chr1_45129073	chr1_37533802
chr1_99451003	chr1_30746463	chr1_45143725	chr1_37533880
chr1_99451004	chr1_30747549	chr1_45161873	chr1_37538540
chr1_99451128	chr1_30747611	chr1_45162067	chr1_37564831
chr1_99451571	chr1_30747744	chr1_45162196	chr1_37564870
chr1_99452406	chr1_30747747	chr1_45164060	chr1_37597930
chr1_99452414	chr1_30748414	chr1_45169147	chr1_37706520
chr1_99452465	chr1_30755485	chr1_45175371	chr1_37752864
chr1_99458086	chr1_30760196	chr1_45185531	chr1_37752901
chr1_99483199	chr1_30778374	chr1_45514352	chr1_37752914
chr1_99521535	chr1_30806459	chr1_45514425	chr1_37776692
chr1_99556727	chr1_30871656	chr1_45664267	chr1_37776800
chr1_99576191	chr1_30871661	chr1_46156381	chr1_37776814
chr1_99576904	chr1_30871669	chr1_46370524	chr1_37776826
chr1_99577024	chr1_30871679	chr1_46370755	chr1_37776832
chr1_99577074	chr1_30983796	chr1_46371466	chr1_37776860
chr1_99602846	chr1_31046102	chr1_46780740	chr1_37781905
chr1_99603920	chr1_31057643	chr1_46797453	chr1_37784448
chr1_99605514	chr1_31057829	chr1_46872470	chr1_37784555
chr1_99606541	chr1_31057847	chr1_46872670	chr1_37786491
chr1_99612836	chr1_31141787	chr1_46941825	chr1_37786733
chr1_99613247	chr1_31141788	chr1_46941887	chr1_37797695
chr1_99632932	chr1_31141791	chr1_46941892	chr1_37797698
chr1_99645266	chr1_31141863	chr1_46942114	chr1_37797699
chr1_99703323	chr1_31141868	chr1_46942609	chr1_37797735
chr1_99703379	chr1_31141876	chr1_46943090	chr1_37800257
chr1_99763761	chr1_31141880	chr1_46943096	chr1_37800284
chr1_99785866	chr1_31141887	chr1_46943106	chr1_37800291
chr1_99894426	chr1_31148144	chr1_46943117	chr1_37808566
chr1_99968784	chr1_31149652	chr1_46943122	chr1_37808658
chr1_100034041	chr1_31151229	chr1_46943127	chr1_37809518
chr1_100035031	chr1_31156006	chr1_46943134	chr1_37810961
chr1_100073450	chr1_31156206	chr1_46943136	chr1_37811165
chr1_100095456	chr1_31162386	chr1_46943735	chr1_37822175
chr1_100141657	chr1_31176661	chr1_47143901	chr1_37822412
chr1_100188542	chr1_31182301	chr1_47143957	chr1_37826794
chr1_100313547	chr1_31257078	chr1_47179924	chr1_37826795
chr1_100437805	chr1_31260726	chr1_47194961	chr1_37835036
chr1_100437871	chr1_31260911	chr1_47508530	chr1_37835043
chr1_100437872	chr1_31260920	chr1_47518095	chr1_37835880
chr1_100518070	chr1_31261076	chr1_47518102	chr1_37835898
chr1_100566919	chr1_31266460	chr1_47556316	chr1_37836087
chr1_100566920	chr1_31266507	chr1_47556932	chr1_37836148
chr1_100568353	chr1_31289155	chr1_47558489	chr1_37852815
chr1_100600690	chr1_31289159	chr1_47558547	chr1_37852950
chr1_100640860	chr1_31363672	chr1_47558651	chr1_37853048
chr1_100672986	chr1_31364003	chr1_47558912	chr1_37860850
chr1_100700582	chr1_31429320	chr1_47558931	chr1_37867083
chr1_100725045	chr1_31438407	chr1_47561071	chr1_37876873
chr1_100742191	chr1_31447978	chr1_47562992	chr1_37884888
chr1_100795559	chr1_31510403	chr1_47562993	chr1_37898087
chr1_100851516	chr1_31524543	chr1_47568156	chr1_37898234
chr1_100851517	chr1_31631414	chr1_47572698	chr1_37901746
chr1_100851523	chr1_31773820	chr1_47572753	chr1_37904449
chr1_100851803	chr1_31773826	chr1_47572759	chr1_37904738
chr1_100851811	chr1_31773829	chr1_47575647	chr1_37914116
chr1_100851815	chr1_31773833	chr1_47577192	chr1_38079062
chr1_100851824	chr1_31773836	chr1_47577307	chr1_38079087
chr1_100851826	chr1_31841749	chr1_47647181	chr1_38319751
chr1_100851988	chr1_31859121	chr1_47876574	chr1_38321454
chr1_100852003	chr1_32515244	chr1_47948376	chr1_38366576
chr1_100852006	chr1_32515285	chr1_47983399	chr1_38367647
chr1_100852021	chr1_32515325	chr1_47983591	chr1_38367688
chr1_101114814	chr1_32539377	chr1_48085168	chr1_38377747
chr1_101115724	chr1_32539505	chr1_48123772	chr1_38396369
chr1_101116996	chr1_32539536	chr1_48129931	chr1_38433360
chr1_101117680	chr1_32539656	chr1_48156910	chr1_38433513
chr1_101118910	chr1_32539955	chr1_48159577	chr1_38706312
chr1_101140083	chr1_32539987	chr1_48179753	chr1_39281526
chr1_101140088	chr1_32664147	chr1_48330591	chr1_39281730
chr1_101151016	chr1_33586372	chr1_48332587	chr1_39281804
chr1_101151020	chr1_33587548	chr1_48334332	chr1_39373470
chr1_101151321	chr1_33773589	chr1_48335400	chr1_39373499
chr1_101151684	chr1_33775827	chr1_48337310	chr1_39402405
chr1_101168616	chr1_33775941	chr1_48348970	chr1_39412758
chr1_101172390	chr1_33795769	chr1_48349331	chr1_39412794
chr1_101173912	chr1_33820981	chr1_48349461	chr1_39412824
chr1_101257192	chr1_33830531	chr1_48385797	chr1_39453774
chr1_101257555	chr1_33851283	chr1_48385829	chr1_39453792
chr1_101257665	chr1_33883408	chr1_48385831	chr1_39454839
chr1_101257801	chr1_33889272	chr1_48388067	chr1_39454999
chr1_101257953	chr1_33889352	chr1_48388863	chr1_39455899
chr1_101283803	chr1_33933635	chr1_48391368	chr1_39455959
chr1_101283885	chr1_33933713	chr1_48391534	chr1_39461874
chr1_101284069	chr1_33966789	chr1_48493717	chr1_39462035
chr1_101284116	chr1_33969348	chr1_48493750	chr1_39471375
chr1_101284572	chr1_33969421	chr1_48493837	chr1_39634010
chr1_101284647	chr1_33969716	chr1_48528039	chr1_39634110
chr1_101293710	chr1_34036837	chr1_48564079	chr1_39742082
chr1_101293724	chr1_34036986	chr1_48568555	chr1_39796649
chr1_101309914	chr1_34058556	chr1_48569505	chr1_39817413
chr1_101309998	chr1_34343568	chr1_48569839	chr1_39840464
chr1_101320681	chr1_34344088	chr1_48582784	chr1_39872949
chr1_101336715	chr1_34369390	chr1_48596517	chr1_39919727
chr1_101358878	chr1_34558818	chr1_48596520	chr1_40125821
chr1_101423772	chr1_34558884	chr1_48596567	chr1_40167660
chr1_101423854	chr1_34561095	chr1_48596670	chr1_40178514
chr1_101435324	chr1_34642888	chr1_48597510	chr1_40179163
chr1_101435828	chr1_34642976	chr1_48597739	chr1_40205608
chr1_101436879	chr1_34644004	chr1_48597762	chr1_40205612
chr1_101456977	chr1_34644032	chr1_48602043	chr1_40254158
chr1_101457835	chr1_34726842	chr1_48954777	chr1_40255838
chr1_101457877	chr1_34835246	chr1_48954915	chr1_40256001
chr1_101458030	chr1_34845961	chr1_48954968	chr1_40260712
chr1_101474697	chr1_34877971	chr1_48955143	chr1_40260912
chr1_101475352	chr1_34877985	chr1_48986468	chr1_40271108
chr1_101475373	chr1_34994095	chr1_48991017	chr1_40306555
chr1_101486317	chr1_35012246	chr1_49001913	chr1_40355877
chr1_101486574	chr1_35087777	chr1_49003918	chr1_40355879
chr1_101489349	chr1_35088008	chr1_49011730	chr1_40363951
chr1_101672217	chr1_35181074	chr1_49011731	chr1_40364521
chr1_101672219	chr1_35315232	chr1_49011922	chr1_40364611
chr1_101672220	chr1_35357045	chr1_49011941	chr1_40364946
chr1_101672224	chr1_35357084	chr1_49028406	chr1_40365003
chr1_101672228	chr1_35360403	chr1_49030574	chr1_40378610
chr1_101672235	chr1_35407412	chr1_49030957	chr1_40386069
chr1_101672235	chr1_35419691	chr1_49031426	chr1_40387823
chr1_101672248	chr1_35558917	chr1_49033549	chr1_40411681
chr1_101872996	chr1_35643401	chr1_49034514	chr1_40482495
chr1_101873004	chr1_35643419	chr1_49036483	chr1_40483430
chr1_101873005	chr1_35644123	chr1_49036781	chr1_40485545
chr1_101876925	chr1_35644135	chr1_49036889	chr1_40494580
chr1_101896805	chr1_35666088	chr1_49036975	chr1_40494728
chr1_101896847	chr1_35831895	chr1_49039283	chr1_40494752
chr1_101899877	chr1_35832153	chr1_49042824	chr1_40494775
chr1_101906477	chr1_35832165	chr1_49043232	chr1_40494823
chr1_101907217	chr1_35850231	chr1_49045527	chr1_40499841
chr1_101907223	chr1_35850270	chr1_49045549	chr1_40509566
chr1_101920590	chr1_35850307	chr1_49045602	chr1_40521546
chr1_101921536	chr1_35854767	chr1_49046070	chr1_40521731
chr1_101946307	chr1_35862445	chr1_49059109	chr1_40524248
chr1_101977816	chr1_35867700	chr1_49059111	chr1_40538664
chr1_101977826	chr1_35867865	chr1_49061071	chr1_40563182
chr1_101985963	chr1_35868382	chr1_49061201	chr1_40563183
chr1_102015462	chr1_35868429	chr1_49133961	chr1_40563452
chr1_102032685	chr1_35876906	chr1_49192824	chr1_40602953
chr1_102032707	chr1_35882552	chr1_49203827	chr1_40603753
chr1_102033227	chr1_35885262	chr1_49207712	chr1_40603801
chr1_102036502	chr1_35897609	chr1_49225638	chr1_40604024
chr1_102056129	chr1_35897928	chr1_49230705	chr1_40604038
chr1_102062192	chr1_35911155	chr1_49233215	chr1_40711171
chr1_102098605	chr1_35912561	chr1_49237708	chr1_40711449
chr1_102122182	chr1_35932301	chr1_49247452	chr1_40901800
chr1_102139930	chr1_35932393	chr1_49269600	chr1_40906030
chr1_102177957	chr1_35932456	chr1_49274869	chr1_40906162
chr1_102181343	chr1_35961412	chr1_49277108	chr1_40907879
chr1_102181695	chr1_35961487	chr1_49277142	chr1_41233652
chr1_102181730	chr1_35975449	chr1_49279592	chr1_41259922
chr1_102181774	chr1_35978661	chr1_49285905	chr1_41276946
chr1_102181779	chr1_35980335	chr1_49285937	chr1_41279493
chr1_102181813	chr1_35980375	chr1_49285999	chr1_41283020
chr1_102181815	chr1_35980381	chr1_49292194	chr1_41283347
chr1_102181825	chr1_35980395	chr1_49293573	chr1_41287441
chr1_102181826	chr1_36067964	chr1_49293723	chr1_41287492
chr1_102181831	chr1_36067980	chr1_49327498	chr1_41287843
chr1_102181833	chr1_36077428	chr1_49327546	chr1_41294461
chr1_102181838	chr1_36088829	chr1_49327588	chr1_41378789
chr1_102181840	chr1_36116523	chr1_49331572	chr1_41592377
chr1_102181862	chr1_36127867	chr1_49331611	chr1_41593060
chr1_102181914	chr1_36130539	chr1_49331756	chr1_41614902
chr1_102188360	chr1_36140401	chr1_49331768	chr1_41704044
chr1_102188450	chr1_36156057	chr1_49332495	chr1_41783371
chr1_102188763	chr1_36157940	chr1_49332567	chr1_41800162
chr1_102227108	chr1_36158075	chr1_49332585	chr1_41802494
chr1_102228072	chr1_36164789	chr1_49334286	chr1_41803420
chr1_102228711	chr1_36177082	chr1_49335606	chr1_41808756
chr1_102251898	chr1_36178050	chr1_49336562	chr1_41808886
chr1_102267795	chr1_36178292	chr1_49336576	chr1_41813256
chr1_102328208	chr1_36178344	chr1_49338497	chr1_41882469
chr1_102328214	chr1_36201032	chr1_49338575	chr1_41929617
chr1_102328218	chr1_36210400	chr1_49338708	chr1_42094054
chr1_102328228	chr1_36213611	chr1_49346223	chr1_42094099
chr1_102328229	chr1_36213659	chr1_49346366	chr1_42384361
chr1_102328231	chr1_36213791	chr1_49348016	chr1_42391750
chr1_102328236	chr1_36215383	chr1_49348099	chr1_42453255
chr1_102328253	chr1_36223492	chr1_49489147	chr1_42457108
chr1_102328257	chr1_36588956	chr1_49489242	chr1_42477188
chr1_102366792	chr1_36589028	chr1_49497742	chr1_42544126
chr1_102371744	chr1_36589047	chr1_49498452	chr1_42557367
chr1_102374691	chr1_36592027	chr1_49502111	chr1_42560716
chr1_102377591	chr1_36667965	chr1_49502943	chr1_42564783
chr1_102377856	chr1_36741703	chr1_49503982	chr1_42590783
chr1_102392601	chr1_36869038	chr1_49505466	chr1_42595047
chr1_102406530	chr1_36869101	chr1_49507676	chr1_42615484
chr1_102415041	chr1_36869316	chr1_49507699	chr1_42630465
chr1_102422844	chr1_36870577	chr1_49509756	chr1_42634477
chr1_102422926	chr1_36870991	chr1_49509867	chr1_42634496
chr1_102426575	chr1_36871030	chr1_49509885	chr1_42648678
chr1_102429113	chr1_37016160	chr1_49514640	chr1_42687574
chr1_102441770	chr1_37084916	chr1_49520103	chr1_42687603
chr1_102441860	chr1_37085801	chr1_49522012	chr1_42687639
chr1_102442477	chr1_37103886	chr1_49526162	chr1_42708728
chr1_102442572	chr1_37104070	chr1_49642389	chr1_42708783
chr1_102444685	chr1_37104087	chr1_49642391	chr1_42902665
chr1_102444845	chr1_37115768	chr1_49642396	chr1_42902705
chr1_102453193	chr1_37124448	chr1_49642397	chr1_42902885
chr1_102454049	chr1_37124490	chr1_49642402	chr1_42903217
chr1_102455853	chr1_37143545	chr1_49642764	chr1_42903379
chr1_102456933	chr1_37149389	chr1_49663117	chr1_42906639
chr1_102457113	chr1_37152729	chr1_49670223	chr1_42943230
chr1_102457719	chr1_37152982	chr1_49677713	chr1_42943337
chr1_102463186	chr1_37157458	chr1_49691706	chr1_42945116
chr1_102463219	chr1_37208478	chr1_49691896	chr1_42945175
chr1_102463221	chr1_37209002	chr1_49694742	chr1_42945207
chr1_102463223	chr1_37533802	chr1_49712634	chr1_42945405
chr1_102499756	chr1_37533880	chr1_49719406	chr1_42947164
chr1_102509769	chr1_37538540	chr1_49719411	chr1_43140585
chr1_102509779	chr1_37553724	chr1_49722051	chr1_43148986
chr1_102525431	chr1_37564831	chr1_49725936	chr1_43158001
chr1_102547238	chr1_37564870	chr1_49725960	chr1_43186630
chr1_102547270	chr1_37597930	chr1_49726414	chr1_44117497
chr1_102547276	chr1_37636334	chr1_49726492	chr1_44117499
chr1_102548267	chr1_37706400	chr1_49741346	chr1_44286489
chr1_102552553	chr1_37706520	chr1_49927301	chr1_44293667
chr1_102552563	chr1_37752848	chr1_49927327	chr1_44300526
chr1_102552686	chr1_37752901	chr1_49927399	chr1_44300625
chr1_102590200	chr1_37752914	chr1_50467886	chr1_44300845
chr1_102633791	chr1_37776692	chr1_50705698	chr1_44303560
chr1_102712145	chr1_37776800	chr1_50705897	chr1_44308444
chr1_102734730	chr1_37776814	chr1_50936863	chr1_44309400
chr1_102735299	chr1_37776826	chr1_51426779	chr1_44315824
chr1_102735806	chr1_37776830	chr1_51426851	chr1_44316168
chr1_102735870	chr1_37776832	chr1_53520191	chr1_44316530
chr1_102735887	chr1_37776837	chr1_53533102	chr1_44316576
chr1_102775961	chr1_37776860	chr1_53533138	chr1_44316636
chr1_102781378	chr1_37784448	chr1_53533196	chr1_44316813
chr1_102786518	chr1_37784555	chr1_53533279	chr1_44360966
chr1_102786521	chr1_37784596	chr1_53534195	chr1_44501254
chr1_102786523	chr1_37786491	chr1_53534221	chr1_44589067
chr1_102848490	chr1_37797695	chr1_53535742	chr1_44600103
chr1_102848538	chr1_37797698	chr1_53619904	chr1_44600186
chr1_102849951	chr1_37797699	chr1_53846166	chr1_44600192
chr1_102851698	chr1_37797735	chr1_54191384	chr1_44601373
chr1_102853020	chr1_37800257	chr1_54337875	chr1_44601504
chr1_102853796	chr1_37800284	chr1_54338004	chr1_44606072
chr1_102854260	chr1_37800291	chr1_54338088	chr1_44606341
chr1_102856586	chr1_37808566	chr1_54338117	chr1_44620537
chr1_102933171	chr1_37809518	chr1_54339533	chr1_44623299
chr1_102933365	chr1_37810889	chr1_54339583	chr1_44625200
chr1_102933529	chr1_37810904	chr1_54339589	chr1_44630990
chr1_102933551	chr1_37810961	chr1_54339808	chr1_44631013
chr1_102933889	chr1_37811165	chr1_54344826	chr1_44631566
chr1_102944802	chr1_37822175	chr1_54345393	chr1_44635137
chr1_102944942	chr1_37826756	chr1_54345478	chr1_44664658
chr1_102945391	chr1_37826794	chr1_54362381	chr1_44680571
chr1_102945502	chr1_37826795	chr1_54440829	chr1_44682850
chr1_102951623	chr1_37835036	chr1_54440995	chr1_44682897
chr1_102956145	chr1_37835043	chr1_54441049	chr1_44902816
chr1_102956256	chr1_37835898	chr1_54445107	chr1_44908573
chr1_102956788	chr1_37836087	chr1_54445223	chr1_44920986
chr1_102956884	chr1_37852815	chr1_54445232	chr1_44934388
chr1_102956933	chr1_37852950	chr1_54454893	chr1_44935176
chr1_102956950	chr1_37853048	chr1_54477622	chr1_44937271
chr1_102957196	chr1_37860850	chr1_54477775	chr1_44937653
chr1_102957218	chr1_37867083	chr1_54477883	chr1_44938481
chr1_102957760	chr1_37876873	chr1_54480169	chr1_44938523
chr1_102957794	chr1_37884888	chr1_54480256	chr1_44985484
chr1_102958930	chr1_37901746	chr1_54480411	chr1_44988321
chr1_102958946	chr1_37904425	chr1_54483478	chr1_44988367
chr1_102960094	chr1_37904738	chr1_54486976	chr1_44988729
chr1_102960336	chr1_37909115	chr1_54486994	chr1_44998305
chr1_102972796	chr1_37909124	chr1_54489179	chr1_45000306
chr1_102972895	chr1_37914116	chr1_54506618	chr1_45018556
chr1_102972926	chr1_37928452	chr1_54579235	chr1_45067961
chr1_102973291	chr1_37928463	chr1_54579236	chr1_45068243
chr1_102989360	chr1_37928484	chr1_54579269	chr1_45071069
chr1_102994302	chr1_38079062	chr1_54579274	chr1_45071285
chr1_102997386	chr1_38079087	chr1_54579302	chr1_45071299
chr1_102999855	chr1_38319751	chr1_54579311	chr1_45129073
chr1_102999934	chr1_38366576	chr1_54801155	chr1_45143725
chr1_103000363	chr1_38367688	chr1_54801273	chr1_45155498
chr1_103000449	chr1_38377747	chr1_54803936	chr1_45161873
chr1_103000534	chr1_38379529	chr1_54814857	chr1_45162067
chr1_103001726	chr1_38396369	chr1_54815889	chr1_45162196
chr1_103029185	chr1_38410793	chr1_54818124	chr1_45164060
chr1_103036262	chr1_38433360	chr1_54820023	chr1_45169147
chr1_103056337	chr1_38433513	chr1_54853102	chr1_45175093
chr1_103064193	chr1_38511891	chr1_54854515	chr1_45175371
chr1_103064217	chr1_39281526	chr1_54854558	chr1_45185531
chr1_103076098	chr1_39281730	chr1_54854756	chr1_45682613
chr1_103076137	chr1_39373270	chr1_54868377	chr1_46370517
chr1_103097932	chr1_39403811	chr1_54868503	chr1_46370524
chr1_103098749	chr1_39412758	chr1_54872032	chr1_46370755
chr1_103098775	chr1_39412794	chr1_54873872	chr1_46371462
chr1_103123493	chr1_39453774	chr1_54873881	chr1_46371466
chr1_103123503	chr1_39453792	chr1_54875899	chr1_46371477
chr1_103123521	chr1_39454837	chr1_54876068	chr1_46371504
chr1_103123554	chr1_39454839	chr1_54959129	chr1_46371508
chr1_103142698	chr1_39454999	chr1_54959198	chr1_46391691
chr1_103142708	chr1_39455899	chr1_55017967	chr1_46413350
chr1_103146518	chr1_39455959	chr1_55018952	chr1_46773898
chr1_103146519	chr1_39461874	chr1_55018992	chr1_46780740
chr1_103182828	chr1_39462035	chr1_55019202	chr1_46792034
chr1_103182829	chr1_39471375	chr1_55065449	chr1_46797453
chr1_103182889	chr1_39499455	chr1_55065527	chr1_46846146
chr1_103182895	chr1_39634010	chr1_55066503	chr1_46846218
chr1_103182965	chr1_39634110	chr1_55066535	chr1_46850504
chr1_103184256	chr1_39742082	chr1_55066566	chr1_46872470
chr1_103184298	chr1_39796649	chr1_55066808	chr1_46872670
chr1_103184430	chr1_39817413	chr1_55066830	chr1_46901056
chr1_103184479	chr1_39838117	chr1_55068811	chr1_46941825
chr1_103184827	chr1_39838150	chr1_55071465	chr1_46941887
chr1_103184839	chr1_39840464	chr1_55074836	chr1_46941892
chr1_103185238	chr1_39872949	chr1_55074846	chr1_46942114
chr1_103185239	chr1_39919727	chr1_55096898	chr1_46942609
chr1_103185240	chr1_40125821	chr1_55439468	chr1_46943090
chr1_103203814	chr1_40167660	chr1_55448419	chr1_46943096
chr1_103228528	chr1_40179163	chr1_55478388	chr1_46943106
chr1_103243174	chr1_40205608	chr1_55517048	chr1_46943117
chr1_103711230	chr1_40205612	chr1_55529392	chr1_46943122
chr1_103723774	chr1_40254158	chr1_55529517	chr1_46943127
chr1_103725379	chr1_40255838	chr1_55537869	chr1_46943134
chr1_103793728	chr1_40256001	chr1_55538043	chr1_46943136
chr1_103912070	chr1_40260712	chr1_55538063	chr1_46943186
chr1_103983896	chr1_40260892	chr1_55538129	chr1_46943735
chr1_104060744	chr1_40260912	chr1_55546340	chr1_46943736
chr1_104089684	chr1_40271108	chr1_55547203	chr1_46943738
chr1_104089843	chr1_40311601	chr1_55551281	chr1_46945356
chr1_104089863	chr1_40355877	chr1_55551408	chr1_47143901
chr1_104089869	chr1_40355879	chr1_55551446	chr1_47143919
chr1_104099297	chr1_40355887	chr1_55551520	chr1_47179924
chr1_104100593	chr1_40355889	chr1_55551521	chr1_47194691
chr1_104107351	chr1_40355890	chr1_55552686	chr1_47508530
chr1_104107399	chr1_40355891	chr1_55552731	chr1_47518095
chr1_104107450	chr1_40363963	chr1_55552932	chr1_47518102
chr1_104107519	chr1_40363978	chr1_55553004	chr1_47556316
chr1_104107548	chr1_40364521	chr1_55553565	chr1_47556932
chr1_104107869	chr1_40364611	chr1_55553588	chr1_47558547
chr1_104107878	chr1_40364946	chr1_55557482	chr1_47558651
chr1_104107957	chr1_40365003	chr1_55557503	chr1_47558912
chr1_104108139	chr1_40378610	chr1_55557511	chr1_47558931
chr1_104108259	chr1_40384754	chr1_55569328	chr1_47559032
chr1_104140419	chr1_40386069	chr1_55576251	chr1_47560828
chr1_104142120	chr1_40387823	chr1_55576296	chr1_47561071
chr1_104142121	chr1_40411729	chr1_55585085	chr1_47562992
chr1_104158914	chr1_40448625	chr1_55587996	chr1_47562993
chr1_104158922	chr1_40483430	chr1_55588083	chr1_47568156
chr1_104159013	chr1_40485545	chr1_55588128	chr1_47569737
chr1_104159016	chr1_40488581	chr1_55588156	chr1_47572698
chr1_104159027	chr1_40491636	chr1_55588157	chr1_47572753
chr1_104159080	chr1_40494580	chr1_55588158	chr1_47572759
chr1_104159088	chr1_40494728	chr1_55588159	chr1_47575647
chr1_104159354	chr1_40494752	chr1_55601196	chr1_47577192
chr1_104159485	chr1_40521546	chr1_55602392	chr1_47600498
chr1_104159502	chr1_40521731	chr1_55726822	chr1_47622742
chr1_104159523	chr1_40538664	chr1_55726840	chr1_47633474
chr1_104159533	chr1_40552108	chr1_55726891	chr1_47641995
chr1_104159705	chr1_40552126	chr1_55727107	chr1_47647181
chr1_104160096	chr1_40563182	chr1_55727584	chr1_47685979
chr1_104160103	chr1_40563183	chr1_55727750	chr1_47701280
chr1_104160118	chr1_40563452	chr1_55727814	chr1_47798560
chr1_104160125	chr1_40584545	chr1_55727894	chr1_47876574
chr1_104160141	chr1_40602953	chr1_55728012	chr1_47938825
chr1_104160160	chr1_40603753	chr1_55728077	chr1_47946571
chr1_104160181	chr1_40603801	chr1_55729596	chr1_47947364
chr1_104160201	chr1_40604024	chr1_55735625	chr1_47948376
chr1_104160331	chr1_40604038	chr1_55865613	chr1_47983333
chr1_104160341	chr1_40644573	chr1_55865614	chr1_47983399
chr1_104160361	chr1_40710813	chr1_55870998	chr1_47983591
chr1_104160419	chr1_40711171	chr1_55871061	chr1_48122665
chr1_104160425	chr1_40901800	chr1_55871514	chr1_48123772
chr1_104160458	chr1_40906162	chr1_55871546	chr1_48129595
chr1_104160545	chr1_40907879	chr1_55871839	chr1_48129931
chr1_104160548	chr1_40957462	chr1_55871859	chr1_48163751
chr1_104160551	chr1_41073659	chr1_55882332	chr1_48209749
chr1_104160555	chr1_41073683	chr1_55883559	chr1_48210030
chr1_104160577	chr1_41073712	chr1_55939020	chr1_48323923
chr1_104160818	chr1_41276946	chr1_55939143	chr1_48323933
chr1_104162268	chr1_41276970	chr1_55947935	chr1_48324040
chr1_104194983	chr1_41279493	chr1_55975472	chr1_48330203
chr1_104313342	chr1_41283020	chr1_55975479	chr1_48330221
chr1_104328764	chr1_41287441	chr1_55975564	chr1_48330591
chr1_104344767	chr1_41287492	chr1_55977558	chr1_48332556
chr1_104345090	chr1_41287843	chr1_55977908	chr1_48332587
chr1_104345103	chr1_41294461	chr1_55977914	chr1_48334332
chr1_104345131	chr1_41592377	chr1_55977952	chr1_48337310
chr1_104345189	chr1_41593060	chr1_55984371	chr1_48344211
chr1_104345194	chr1_41593809	chr1_55984429	chr1_48344279
chr1_104345195	chr1_41704044	chr1_55984546	chr1_48348970
chr1_104345200	chr1_41742942	chr1_56404523	chr1_48349331
chr1_104345205	chr1_41783371	chr1_56404813	chr1_48349461
chr1_104345231	chr1_41802494	chr1_56406278	chr1_48370394
chr1_104345260	chr1_41802830	chr1_56407240	chr1_48382521
chr1_104345280	chr1_41803420	chr1_56407876	chr1_48388067
chr1_104345305	chr1_41808756	chr1_56409143	chr1_48388863
chr1_104345335	chr1_41808886	chr1_56409332	chr1_48391368
chr1_104345339	chr1_41809061	chr1_56409739	chr1_48391534
chr1_104345346	chr1_41809096	chr1_56409780	chr1_48492973
chr1_104345364	chr1_41813256	chr1_56409825	chr1_48493378
chr1_104345373	chr1_41882469	chr1_56409959	chr1_48493630
chr1_104345375	chr1_41905968	chr1_56411054	chr1_48493681
chr1_104345385	chr1_41953002	chr1_56411075	chr1_48493750
chr1_104345453	chr1_42094054	chr1_56411309	chr1_48528039
chr1_104345454	chr1_42094089	chr1_56412878	chr1_48564079
chr1_104345474	chr1_42094099	chr1_56413222	chr1_48565781
chr1_104345475	chr1_42094170	chr1_56413392	chr1_48568468
chr1_104345481	chr1_42384361	chr1_56413644	chr1_48568555
chr1_104345524	chr1_42391750	chr1_56415088	chr1_48568604
chr1_104345554	chr1_42453255	chr1_56415960	chr1_48569505
chr1_104345567	chr1_42457108	chr1_56418435	chr1_48569626
chr1_104345577	chr1_42560716	chr1_56418440	chr1_48582784
chr1_104345581	chr1_42595047	chr1_56418445	chr1_48596517
chr1_104345600	chr1_42615484	chr1_56418446	chr1_48596520
chr1_104345627	chr1_42630465	chr1_56418501	chr1_48596567
chr1_104345632	chr1_42630515	chr1_56418502	chr1_48596670
chr1_104345636	chr1_42634477	chr1_56418551	chr1_48597510
chr1_104345642	chr1_42634496	chr1_56419498	chr1_48801501
chr1_104345659	chr1_42648678	chr1_56419573	chr1_48801558
chr1_104345661	chr1_42687639	chr1_56420467	chr1_48801615
chr1_104345665	chr1_42708783	chr1_56420626	chr1_48954777
chr1_104345669	chr1_42708785	chr1_56420680	chr1_48954801
chr1_104345676	chr1_42902665	chr1_56420733	chr1_48954915
chr1_104345681	chr1_42902705	chr1_56420890	chr1_48954968
chr1_104345682	chr1_42902885	chr1_56420911	chr1_48955143
chr1_104345687	chr1_42903379	chr1_56421345	chr1_48955161
chr1_104345690	chr1_42906639	chr1_56421441	chr1_48986351
chr1_104345691	chr1_42943230	chr1_56421482	chr1_48986468
chr1_104345800	chr1_42943337	chr1_56425336	chr1_48991017
chr1_104345839	chr1_42945175	chr1_56427243	chr1_49011730
chr1_104345939	chr1_42945207	chr1_56427305	chr1_49011731
chr1_104394199	chr1_42945405	chr1_56575513	chr1_49011922
chr1_104394307	chr1_42947164	chr1_56575668	chr1_49011941
chr1_104394316	chr1_42948311	chr1_56653706	chr1_49016926
chr1_104394328	chr1_42955318	chr1_56665797	chr1_49030574
chr1_104394362	chr1_42955321	chr1_56665833	chr1_49030957
chr1_104394435	chr1_43148985	chr1_56665893	chr1_49031225
chr1_104394837	chr1_43148986	chr1_56665942	chr1_49031426
chr1_104394971	chr1_43148987	chr1_56665979	chr1_49033549
chr1_104395026	chr1_43158001	chr1_56666466	chr1_49034514
chr1_104395093	chr1_44283317	chr1_56666517	chr1_49036483
chr1_104395100	chr1_44286489	chr1_56674946	chr1_49036781
chr1_104395106	chr1_44293667	chr1_56676771	chr1_49036889
chr1_104395115	chr1_44300625	chr1_56676805	chr1_49039283
chr1_104395122	chr1_44300845	chr1_56680301	chr1_49042824
chr1_104395129	chr1_44303560	chr1_56680311	chr1_49043232
chr1_104395139	chr1_44308444	chr1_56680541	chr1_49045357
chr1_104395168	chr1_44315824	chr1_56681387	chr1_49045527
chr1_104395177	chr1_44316168	chr1_56681443	chr1_49045549
chr1_104395475	chr1_44316530	chr1_56681526	chr1_49045602
chr1_104395479	chr1_44316576	chr1_56684946	chr1_49046070
chr1_104395501	chr1_44316636	chr1_56685147	chr1_49061071
chr1_104395545	chr1_44360966	chr1_56685242	chr1_49061201
chr1_104395548	chr1_44589067	chr1_56686309	chr1_49062862
chr1_104395552	chr1_44600186	chr1_56686321	chr1_49133924
chr1_104395574	chr1_44600192	chr1_56686323	chr1_49133961
chr1_104395588	chr1_44601504	chr1_56686364	chr1_49161711
chr1_104423997	chr1_44606072	chr1_56688218	chr1_49207712
chr1_104521445	chr1_44606341	chr1_56688295	chr1_49225638
chr1_104521634	chr1_44615474	chr1_56688306	chr1_49230705
chr1_104521664	chr1_44620537	chr1_56688445	chr1_49231556
chr1_104521763	chr1_44623299	chr1_56690552	chr1_49237708
chr1_104521984	chr1_44628510	chr1_56690607	chr1_49240166
chr1_104522206	chr1_44631567	chr1_56690717	chr1_49246203
chr1_104522241	chr1_44635137	chr1_56690741	chr1_49247452
chr1_104522665	chr1_44653662	chr1_56690746	chr1_49259688
chr1_104522692	chr1_44682850	chr1_56690761	chr1_49261586
chr1_104522721	chr1_44682897	chr1_56694000	chr1_49269478
chr1_104522729	chr1_44908404	chr1_56694008	chr1_49269600
chr1_104522947	chr1_44908573	chr1_56694116	chr1_49274869
chr1_104523307	chr1_44912596	chr1_56694191	chr1_49277108
chr1_104541617	chr1_44920986	chr1_56694197	chr1_49277142
chr1_104582078	chr1_44934388	chr1_56694209	chr1_49279592
chr1_104694909	chr1_44935176	chr1_56694240	chr1_49285905
chr1_104695123	chr1_44937254	chr1_56694270	chr1_49285937
chr1_105079362	chr1_44938477	chr1_56694521	chr1_49285999
chr1_105079405	chr1_44938481	chr1_56694559	chr1_49293573
chr1_105122045	chr1_44938523	chr1_56695070	chr1_49293723
chr1_105122680	chr1_44985320	chr1_56695099	chr1_49295633
chr1_105128767	chr1_44985484	chr1_56695135	chr1_49327546
chr1_105212050	chr1_44988321	chr1_56696112	chr1_49327588
chr1_105212068	chr1_44988729	chr1_56696142	chr1_49331572
chr1_105212091	chr1_44994682	chr1_56696151	chr1_49331611
chr1_105249894	chr1_45000306	chr1_56697182	chr1_49331756
chr1_105251766	chr1_45018556	chr1_56697264	chr1_49331768
chr1_105252127	chr1_45051269	chr1_56697350	chr1_49332495
chr1_105252873	chr1_45067961	chr1_56697364	chr1_49332567
chr1_105274440	chr1_45068243	chr1_56697380	chr1_49332585
chr1_105282522	chr1_45129073	chr1_56697384	chr1_49332767
chr1_105299762	chr1_45143725	chr1_56697387	chr1_49332794
chr1_105299826	chr1_45161873	chr1_56698582	chr1_49334286
chr1_105300605	chr1_45162067	chr1_56700157	chr1_49335606
chr1_105300821	chr1_45162196	chr1_56700244	chr1_49335929
chr1_105346298	chr1_45164060	chr1_56701774	chr1_49336562
chr1_105385009	chr1_45168934	chr1_56702014	chr1_49336576
chr1_105445027	chr1_45169147	chr1_56705218	chr1_49338497
chr1_105445168	chr1_45175093	chr1_56705258	chr1_49338575
chr1_105445469	chr1_45175371	chr1_56705303	chr1_49338708
chr1_105445487	chr1_45185531	chr1_56717878	chr1_49341235
chr1_105459614	chr1_45682613	chr1_56718006	chr1_49341257
chr1_105459617	chr1_45691348	chr1_56814733	chr1_49346223
chr1_105459661	chr1_45789686	chr1_56815096	chr1_49346366
chr1_105459700	chr1_45823077	chr1_56855818	chr1_49348016
chr1_105459710	chr1_46096868	chr1_56856050	chr1_49408303
chr1_105459763	chr1_46158181	chr1_56859847	chr1_49408338
chr1_105459767	chr1_46370517	chr1_56860173	chr1_49408367
chr1_105460364	chr1_46370524	chr1_56860249	chr1_49450584
chr1_105460456	chr1_46370755	chr1_56865658	chr1_49488917
chr1_105461400	chr1_46371477	chr1_56866056	chr1_49488955
chr1_105461462	chr1_46371504	chr1_56866618	chr1_49489147
chr1_105461514	chr1_46371508	chr1_56878997	chr1_49489242
chr1_105461630	chr1_46773898	chr1_56879065	chr1_49495380
chr1_105461722	chr1_46797453	chr1_56879513	chr1_49497742
chr1_105461799	chr1_46845061	chr1_56879592	chr1_49498452
chr1_105463046	chr1_46872470	chr1_56888700	chr1_49502111
chr1_105471799	chr1_46872670	chr1_56888755	chr1_49502943
chr1_105471802	chr1_46941825	chr1_56889133	chr1_49503677
chr1_105486419	chr1_46941887	chr1_56894742	chr1_49503982
chr1_105551793	chr1_46941892	chr1_56894932	chr1_49505504
chr1_105574248	chr1_46942114	chr1_56894941	chr1_49505564
chr1_105608405	chr1_46942609	chr1_56895002	chr1_49506821
chr1_105608498	chr1_46942872	chr1_56895054	chr1_49507676
chr1_105611064	chr1_46943090	chr1_56896255	chr1_49509574
chr1_105611198	chr1_46943096	chr1_56924223	chr1_49509662
chr1_105630965	chr1_46943106	chr1_56929375	chr1_49509756
chr1_105631105	chr1_46943117	chr1_57126168	chr1_49509867
chr1_105631437	chr1_46943122	chr1_57126373	chr1_49509885
chr1_105631855	chr1_46943127	chr1_57140786	chr1_49509936
chr1_105633946	chr1_46943134	chr1_57141642	chr1_49514640
chr1_105635188	chr1_46943136	chr1_57142847	chr1_49520103
chr1_105748987	chr1_46943181	chr1_57148348	chr1_49522012
chr1_105749016	chr1_46943186	chr1_57169049	chr1_49526162
chr1_105783920	chr1_46943735	chr1_57169169	chr1_49642389
chr1_105784440	chr1_46943736	chr1_57169186	chr1_49642391
chr1_105784755	chr1_46943738	chr1_57169219	chr1_49642396
chr1_105815473	chr1_47045187	chr1_57169220	chr1_49642397
chr1_105815607	chr1_47096612	chr1_57191417	chr1_49642402
chr1_105826897	chr1_47096647	chr1_57194806	chr1_49642764
chr1_105832840	chr1_47143901	chr1_57194892	chr1_49670223
chr1_105849236	chr1_47179924	chr1_57197488	chr1_49691896
chr1_105849240	chr1_47194961	chr1_57204536	chr1_49694742
chr1_105854112	chr1_47195923	chr1_57204539	chr1_49712260
chr1_105854144	chr1_47200354	chr1_57204542	chr1_49712634
chr1_105861390	chr1_47230122	chr1_57204736	chr1_49719406
chr1_105861421	chr1_47455624	chr1_57530235	chr1_49719411
chr1_105861427	chr1_47477390	chr1_57530242	chr1_49722051
chr1_105861456	chr1_47477394	chr1_57530315	chr1_49725936
chr1_105861461	chr1_47508530	chr1_57532873	chr1_49725960
chr1_105861465	chr1_47517363	chr1_57573414	chr1_49726414
chr1_105861489	chr1_47517383	chr1_57580897	chr1_49726492
chr1_105861490	chr1_47518052	chr1_57581060	chr1_49787214
chr1_105861510	chr1_47518095	chr1_57581195	chr1_49787238
chr1_105861513	chr1_47518102	chr1_57604023	chr1_49927225
chr1_105861519	chr1_47556316	chr1_57608698	chr1_49927301
chr1_105861522	chr1_47556932	chr1_57608961	chr1_49927327
chr1_105861528	chr1_47558651	chr1_57610359	chr1_49927399
chr1_105861536	chr1_47558912	chr1_57610993	chr1_50357009
chr1_105861660	chr1_47558931	chr1_57611064	chr1_50467886
chr1_105861661	chr1_47561071	chr1_57613434	chr1_50705698
chr1_105862588	chr1_47562992	chr1_57616648	chr1_50705897
chr1_105892489	chr1_47562993	chr1_57644412	chr1_50936863
chr1_105903697	chr1_47568156	chr1_57644589	chr1_50936999
chr1_105963478	chr1_47572698	chr1_57645955	chr1_51426719
chr1_105981019	chr1_47572753	chr1_57646173	chr1_51426779
chr1_105981104	chr1_47572759	chr1_57660673	chr1_51487687
chr1_105983287	chr1_47575647	chr1_57676940	chr1_51756310
chr1_105984049	chr1_47577192	chr1_57749803	chr1_51756378
chr1_106007297	chr1_47577307	chr1_57749853	chr1_52092519
chr1_106007340	chr1_47622742	chr1_57750153	chr1_52933920
chr1_106008768	chr1_47633474	chr1_57771618	chr1_53370850
chr1_106009146	chr1_47644824	chr1_57776222	chr1_53371046
chr1_106012113	chr1_47647181	chr1_57776319	chr1_53517828
chr1_106012209	chr1_47685979	chr1_57776320	chr1_53520191
chr1_106012236	chr1_47821819	chr1_57828579	chr1_53533102
chr1_106012323	chr1_47876574	chr1_57828581	chr1_53533138
chr1_106019872	chr1_47947364	chr1_57828586	chr1_53533196
chr1_106020099	chr1_47948376	chr1_57828588	chr1_53533279
chr1_106021012	chr1_47983333	chr1_57828608	chr1_53533347
chr1_106021130	chr1_47983399	chr1_57828628	chr1_53534195
chr1_106022284	chr1_47983591	chr1_57828640	chr1_53534221
chr1_106022295	chr1_47983630	chr1_57828659	chr1_53535742
chr1_106027046	chr1_48052323	chr1_57828670	chr1_53749332
chr1_106027051	chr1_48086876	chr1_57855760	chr1_53749543
chr1_106027230	chr1_48086922	chr1_57857027	chr1_53846166
chr1_106134321	chr1_48123138	chr1_57857049	chr1_53846751
chr1_106157903	chr1_48123772	chr1_58255523	chr1_53846803
chr1_106226922	chr1_48129931	chr1_58397500	chr1_54040718
chr1_106227415	chr1_48179753	chr1_58397924	chr1_54191384
chr1_106228174	chr1_48210030	chr1_58501338	chr1_54201323
chr1_106233713	chr1_48232598	chr1_58521840	chr1_54229985
chr1_106234509	chr1_48323861	chr1_58597133	chr1_54337835
chr1_106260924	chr1_48323923	chr1_58768607	chr1_54337875
chr1_106265463	chr1_48329275	chr1_58772897	chr1_54338004
chr1_106266922	chr1_48330591	chr1_58772985	chr1_54338088
chr1_106272023	chr1_48332556	chr1_58858795	chr1_54338117
chr1_106282426	chr1_48332587	chr1_58909369	chr1_54339533
chr1_106286685	chr1_48334332	chr1_58947472	chr1_54339583
chr1_106290852	chr1_48337189	chr1_58962871	chr1_54339589
chr1_106298624	chr1_48337310	chr1_58965852	chr1_54339808
chr1_106303410	chr1_48344279	chr1_59110030	chr1_54339829
chr1_106303429	chr1_48348970	chr1_59119299	chr1_54339889
chr1_106303430	chr1_48349331	chr1_59132709	chr1_54343576
chr1_106311056	chr1_48349461	chr1_59132994	chr1_54343722
chr1_106318450	chr1_48370394	chr1_59134758	chr1_54344826
chr1_106333190	chr1_48385797	chr1_59134853	chr1_54344936
chr1_106337080	chr1_48385829	chr1_59135044	chr1_54345323
chr1_106355820	chr1_48385831	chr1_59273257	chr1_54345478
chr1_106361523	chr1_48388067	chr1_59273321	chr1_54345608
chr1_106362176	chr1_48388863	chr1_59273325	chr1_54345622
chr1_106395186	chr1_48391368	chr1_59273349	chr1_54355807
chr1_106400489	chr1_48391534	chr1_60262327	chr1_54362382
chr1_106401163	chr1_48391549	chr1_60596466	chr1_54440829
chr1_106414262	chr1_48492973	chr1_60596479	chr1_54440995
chr1_106529410	chr1_48493378	chr1_60596530	chr1_54441049
chr1_106533003	chr1_48493681	chr1_60596561	chr1_54445107
chr1_106533012	chr1_48493717	chr1_60596597	chr1_54445223
chr1_106533145	chr1_48493750	chr1_60596645	chr1_54445254
chr1_106533151	chr1_48501762	chr1_60596649	chr1_54454893
chr1_106533476	chr1_48528039	chr1_60596777	chr1_54471207
chr1_106534524	chr1_48564079	chr1_60596778	chr1_54477622
chr1_106551838	chr1_48565781	chr1_60596874	chr1_54477775
chr1_106609786	chr1_48568468	chr1_60596879	chr1_54477883
chr1_106609789	chr1_48568555	chr1_60596912	chr1_54480169
chr1_106609806	chr1_48569505	chr1_60596947	chr1_54480256
chr1_106610147	chr1_48569626	chr1_60596954	chr1_54480411
chr1_106610212	chr1_48569839	chr1_60597129	chr1_54483478
chr1_106610284	chr1_48582784	chr1_60597132	chr1_54486756
chr1_106610307	chr1_48596517	chr1_60597199	chr1_54486976
chr1_106610358	chr1_48596520	chr1_60597203	chr1_54486994
chr1_106610372	chr1_48596567	chr1_60597226	chr1_54489179
chr1_106632401	chr1_48596670	chr1_60597273	chr1_54506618
chr1_106632402	chr1_48597510	chr1_60597542	chr1_54579235
chr1_106632404	chr1_48597739	chr1_60597573	chr1_54579236
chr1_106632406	chr1_48801501	chr1_60597597	chr1_54801155
chr1_106632448	chr1_48801558	chr1_60597620	chr1_54801273
chr1_106632453	chr1_48801605	chr1_60597690	chr1_54803936
chr1_106632455	chr1_48801613	chr1_60597724	chr1_54814686
chr1_106632472	chr1_48954777	chr1_60597798	chr1_54814721
chr1_106632489	chr1_48954801	chr1_60597854	chr1_54814750
chr1_106632511	chr1_48954915	chr1_60597941	chr1_54814803
chr1_106632621	chr1_48954968	chr1_60597997	chr1_54814857
chr1_106632624	chr1_48955143	chr1_60598104	chr1_54815841
chr1_106658296	chr1_48955161	chr1_60598129	chr1_54815856
chr1_106658524	chr1_48986468	chr1_60598181	chr1_54815889
chr1_106685980	chr1_48991017	chr1_60598203	chr1_54816264
chr1_106729056	chr1_48991252	chr1_60598244	chr1_54818124
chr1_106750437	chr1_49011730	chr1_60598246	chr1_54820023
chr1_106791217	chr1_49011731	chr1_60598250	chr1_54853102
chr1_106828920	chr1_49011922	chr1_60598255	chr1_54854515
chr1_106845999	chr1_49011941	chr1_60598258	chr1_54854558
chr1_106846000	chr1_49016926	chr1_60598265	chr1_54854756
chr1_106846010	chr1_49030957	chr1_60598267	chr1_54868377
chr1_106846034	chr1_49031426	chr1_60598269	chr1_54872032
chr1_106846038	chr1_49033549	chr1_60598284	chr1_54873872
chr1_106846054	chr1_49034514	chr1_60598292	chr1_54873881
chr1_106846063	chr1_49036889	chr1_60598295	chr1_54875899
chr1_106846074	chr1_49036975	chr1_60598297	chr1_54876068
chr1_106846083	chr1_49039164	chr1_60598299	chr1_54951257
chr1_106846117	chr1_49039283	chr1_60598305	chr1_54959129
chr1_106885187	chr1_49042824	chr1_60598309	chr1_54959198
chr1_106885223	chr1_49043232	chr1_60598311	chr1_54959265
chr1_106885239	chr1_49043482	chr1_60598319	chr1_55017967
chr1_106885242	chr1_49043483	chr1_60598323	chr1_55018952
chr1_106885244	chr1_49045602	chr1_60598340	chr1_55018992
chr1_106885246	chr1_49046070	chr1_60598342	chr1_55065400
chr1_106885249	chr1_49049573	chr1_60598359	chr1_55065449
chr1_106885252	chr1_49059109	chr1_60598366	chr1_55065527
chr1_106885255	chr1_49061071	chr1_60598389	chr1_55066535
chr1_106885256	chr1_49061201	chr1_60598466	chr1_55066566
chr1_106885258	chr1_49161538	chr1_60598495	chr1_55068811
chr1_106885274	chr1_49161567	chr1_60598564	chr1_55159629
chr1_106885276	chr1_49161568	chr1_60598602	chr1_55441238
chr1_106885284	chr1_49174736	chr1_60598633	chr1_55517048
chr1_106885291	chr1_49207712	chr1_60598702	chr1_55529392
chr1_106885295	chr1_49208533	chr1_60598720	chr1_55529517
chr1_106885303	chr1_49225638	chr1_60598726	chr1_55532515
chr1_106885306	chr1_49230705	chr1_60598735	chr1_55538043
chr1_106885353	chr1_49237708	chr1_60598742	chr1_55538063
chr1_106885359	chr1_49247452	chr1_60598870	chr1_55538129
chr1_106885375	chr1_49259688	chr1_60598883	chr1_55546340
chr1_106885379	chr1_49269600	chr1_60598889	chr1_55551281
chr1_106885407	chr1_49274869	chr1_60598933	chr1_55551408
chr1_106898102	chr1_49277108	chr1_60599000	chr1_55551446
chr1_106898443	chr1_49277142	chr1_60599027	chr1_55551520
chr1_106912822	chr1_49279118	chr1_60599055	chr1_55551521
chr1_106923856	chr1_49279592	chr1_60599062	chr1_55552686
chr1_106923859	chr1_49285905	chr1_60599093	chr1_55552731
chr1_106924067	chr1_49285937	chr1_60599117	chr1_55552932
chr1_106926414	chr1_49285999	chr1_60599352	chr1_55553004
chr1_106926489	chr1_49293573	chr1_60599393	chr1_55553565
chr1_106926720	chr1_49293723	chr1_60694190	chr1_55557482
chr1_106927531	chr1_49293787	chr1_60714145	chr1_55557503
chr1_106927532	chr1_49295633	chr1_60714201	chr1_55559393
chr1_106938101	chr1_49324209	chr1_60743827	chr1_55561960
chr1_106938243	chr1_49327588	chr1_60784138	chr1_55576251
chr1_106953079	chr1_49331572	chr1_60798704	chr1_55576296
chr1_106953099	chr1_49331611	chr1_60841187	chr1_55583877
chr1_106953105	chr1_49331756	chr1_60873526	chr1_55585085
chr1_106953128	chr1_49331768	chr1_61807857	chr1_55585226
chr1_106953152	chr1_49332495	chr1_61810668	chr1_55587996
chr1_106955934	chr1_49332567	chr1_61818416	chr1_55588083
chr1_106956177	chr1_49332585	chr1_61818632	chr1_55588128
chr1_106956929	chr1_49332794	chr1_61830421	chr1_55588156
chr1_106967669	chr1_49334286	chr1_61845152	chr1_55588157
chr1_106989182	chr1_49335848	chr1_62026582	chr1_55588158
chr1_107023736	chr1_49335929	chr1_62218549	chr1_55588159
chr1_107061377	chr1_49336562	chr1_62406582	chr1_55596861
chr1_107064805	chr1_49336576	chr1_62428171	chr1_55596863
chr1_107066486	chr1_49336690	chr1_62432454	chr1_55601196
[truncated: 138,209 more rows]
