# Supplementary material for: Comparative analysis of whole exome sequencing kits for the canine genome
Source: PLoS One. 2024 Nov 4;19(11):e0312203. doi: 10.1371/journal.pone.0312203 (PMC11534239; doi:10.1371/journal.pone.0312203)
Supplement: S5 Table — (XLSX) [file pone.0312203.s006.xlsx]

## Sheet: Sheet1
													Duplicates	Twist	SS XT	SSXT H2(Fast hyb)_set1	SSXT H2(overnight hyb)
													Bl1	0.112346		0.18503	0.0812712
													Bl2	0.109045		0.184901	0.07591
													Sw1	0.121972		0.189639	0.0699644
													Sw2	0.133441		0.21701	0.0642126
													Sw3	0.0848756	0.163198	0.188297	0.0631861
													Sw4	0.108491		0.195031	0.0765059
													Sw5	0.103106		0.241003	0.0867988
													Sw6	0.133586		0.232328	0.0778477
													Bl3		0.16106
													Total mapped reads	Twist	SS XT	SSXT HS2(Fast-1)	SSXT HS2(Overnight)
													Bl1	1.30557		0.990747	1.01815
													Bl2	1.0663		0.975627	0.98083
													Sw1	0.947961		0.969975	0.98681
													Sw2	0.99372		1.0313	0.959822
													Sw3	0.779922	0.989299	0.979032	1.01371
													Sw4	1.02722		1.02001	1.03112
													Sw5	0.864058		1.01904	0.98917
													Sw6	1.01526		1.01427	1.02039
													Bl3		1.0107
													BAIT_SET	Twist	SS XT	SSXT H2(Fast hyb)_set1	SSXT H2(overnight hyb)
													Bl1	48.1752		55.0629	57.0081
													Bl2	38.3989		53.5846	54.1893
													Sw1	33.8392		52.8152	55.2531
													Sw2	35.5274		54.8283	52.4944
													Sw3	28.0342	57.9715	53.8305	56.6859
													Sw4	36.9586		56.0992	57.952
													Sw5	31.5155		51.5773	53.7918
													Sw6	36.6679		52.5896	56.167
													Bl3		57.343
													BAIT_SET	Twist	SS XT	SSXT H2(Fast hyb)_set1	SSXT H2(overnight hyb)
													Bl1	0.00633		0.001683	0.000976
													Bl2	0.006164		0.001688	0.000929
													Sw1	0.006389		0.001776	0.000986
													Sw2	0.006271		0.001848	0.000914
													Sw3	0.006496	0.000738	0.001735	0.000816
													Sw4	0.006359		0.00158	0.000769
													Sw5	0.006442		0.001693	0.000785
													Sw6	0.006462		0.002122	0.000878
													Bl3		0.000743
													BAIT_SET	Twist	SS XT	SSXT H2(Fast hyb)_set1	SSXT H2(overnight hyb)
													Bl1	1.46874		2.50558	2.11279
													Bl2	1.48564		2.4382	2.08539
													Sw1	1.48051		2.40346	2.1265
													Sw2	1.4892		2.49499	2.10094
													Sw3	1.56696	1.99991	2.44946	2.02549
													Sw4	1.43014		2.44152	2.07076
													Sw5	1.50985		2.45862	2.06989
													Sw6	1.47608		2.50754	2.08138
													Bl3		2.12478
